# Supplementary material for: Mandible shape variation and feeding biomechanics in minks
Source: Sci Rep. 2022 Mar 23;12:4997. doi: 10.1038/s41598-022-08754-4 (PMC8943020; doi:10.1038/s41598-022-08754-4)
Supplement: Supplementary file 2 — Supplementary Information 2. [file 41598_2022_8754_MOESM2_ESM.xlsx]

## Sheet: specimens
Table S1. Mechanical advantage values estimated for each specimen.
For each specimen, the out-lever and in-lever values calculated from the landmark configurations, as well as the estimated mechanical advantages, are listed.
See text for details.
Additional information for the specimens can be found in Table S3, while the results from analyzing these values are presented in Table S2.
Abbreviations: mata, lever arm of the anterior temporalis; matp, lever arm of the posterior temporalis; madm, lever arm of the deep masseter; masm,
lever arm of the superficial masseter; out.c, out-lever at the canine; out.m, out-lever at the carnassial (m1).
	out.c	out.m	mata	matp	madm	masm	MAc,ta	MAc,dm	MAm,tp	MAm,sm
Ab4599	28.1928	15.0347	8.62803	10.0845	11.1957	4.14762	0.306036	0.397113	0.670748	0.275869
4208a	31.8789	18.0177	11.1218	12.8083	13.2015	6.84598	0.348877	0.414113	0.710875	0.379959
4208b	29.0175	16.2931	9.20665	11.7773	10.8755	6.04133	0.317279	0.37479	0.722839	0.370791
57-41-1	31.3598	17.4579	10.7184	12.9085	12.7116	6.25448	0.341789	0.405348	0.739407	0.358261
22601	33.506	19.4832	11.696	13.5125	12.9848	6.70401	0.349072	0.387537	0.693547	0.344092
25095	30.0919	16.4965	9.49321	11.3356	11.1816	5.7594	0.315474	0.371582	0.687152	0.349129
29409	33.2357	18.7775	11.7707	13.7066	12.791	5.53267	0.354159	0.384855	0.729945	0.294643
45106	34.1293	20.0664	12.1792	14.11	13.8914	6.4454	0.356855	0.407022	0.703166	0.321203
45107	33.0469	18.6859	11.3307	13.675	13.2501	7.17371	0.342868	0.400947	0.731836	0.38391
47496	28.5216	15.516	9.11187	10.5739	10.0965	5.26266	0.319472	0.353994	0.681484	0.339178
63139	29.3526	16.6454	10.0039	11.7021	11.2652	5.90682	0.340818	0.383789	0.703024	0.354862
64128	29.057	16.1042	9.51449	11.4556	10.8697	5.30771	0.327442	0.374081	0.711342	0.329586
64129	34.0518	19.7776	12.1899	14.3325	13.9566	7.19453	0.357981	0.409865	0.724685	0.363771
64130	29.0133	16.212	9.48787	11.0873	10.8775	6.4075	0.327017	0.374912	0.683896	0.395232
64134	31.5952	17.8507	10.7429	12.2163	12.981	6.00318	0.340018	0.410852	0.684357	0.336299
64136	30.7577	16.996	10.0647	12.4901	12.1157	7.05792	0.327225	0.393907	0.734887	0.41527
64140	32.5296	18.7517	11.3024	13.0871	12.8628	7.28874	0.347449	0.395419	0.697915	0.388698
94303	30.5916	17.0882	10.3293	11.9796	12.4047	5.41839	0.337653	0.405494	0.701044	0.317083
94304	32.6507	18.8182	11.3522	12.5625	13.5669	6.7232	0.347686	0.415516	0.667572	0.357272
94305	31.6164	17.9539	10.9958	12.9488	12.1268	6.15252	0.347788	0.383561	0.721227	0.342685
94306	29.7944	16.4901	9.56528	11.3349	10.8002	6.24872	0.321042	0.36249	0.687376	0.378939
94307	32.8082	18.9996	11.2365	13.5863	14.032	6.32502	0.34249	0.427698	0.715082	0.332902
94308	34.1382	20.0779	12.2198	14.2007	13.3185	6.19155	0.357952	0.390135	0.707281	0.308376
94309	34.5063	20.1467	12.175	14.0736	14.1205	6.2916	0.352833	0.409215	0.698556	0.31229
94310	29.742	16.7196	9.7255	11.86	12.1257	6.2131	0.326995	0.407696	0.709347	0.371605
94311	30.4473	16.9084	10.0451	11.878	12.0934	5.94184	0.329916	0.397192	0.702491	0.351414
94312	33.2785	18.6658	11.4237	13.6766	13.5762	6.14473	0.343275	0.407958	0.732711	0.329197
94313	33.1091	18.5375	11.0601	13.9085	13.1528	5.95508	0.33405	0.397255	0.75029	0.321245
94314	32.0294	17.65	10.6804	12.3099	12.7596	6.02909	0.333457	0.398372	0.697447	0.341591
94315	30.7144	17.0377	10.2442	12.2599	11.6804	5.69104	0.333532	0.380291	0.719571	0.334025
94316	30.6591	16.9983	10.1967	12.0109	12.4619	6.75985	0.332583	0.406467	0.706595	0.397678
94317	34.6489	19.6971	12.4991	14.6087	14.4568	6.76123	0.360737	0.417236	0.741668	0.34326
94318	29.9678	16.6086	9.35466	11.3066	11.742	6.10166	0.312157	0.391819	0.680768	0.36738
1262-03	32.3589	18.6239	10.7705	11.8668	12.7001	6.60541	0.332845	0.392475	0.63718	0.354673
801-97	30.8219	17.8265	10.6985	12.5421	12.6492	6.06588	0.347108	0.410397	0.703565	0.340273
1962-1715	30.1198	16.3	9.71518	12.6766	11.8676	5.84497	0.322551	0.394012	0.777706	0.358588
1962-305	33.951	17.9365	10.7482	13.0389	15.1007	5.50805	0.316581	0.444779	0.726947	0.307085
1962-332	36.1346	20.3816	12.7554	14.8006	16.7638	6.2085	0.352997	0.463927	0.726174	0.304613
1962-333	34.8979	19.13	11.4734	14.2937	15.8508	5.56076	0.328772	0.454205	0.747187	0.290683
1963-184	29.7147	15.9729	9.31054	11.7838	12.9626	5.20938	0.313331	0.436234	0.737738	0.326139
1986-458	32.1202	18.4626	11.2599	12.5734	14.2455	6.89122	0.350555	0.443505	0.681018	0.373252
1986-459	28.3936	15.3787	8.90766	10.1753	11.9079	6.26441	0.313721	0.419388	0.661651	0.407343
1987-177	31.3096	17.6847	10.8759	12.1084	12.715	6.60259	0.347365	0.406105	0.684683	0.37335
1991-350	31.5798	17.4557	10.5041	12.5155	12.2385	6.66102	0.332619	0.387541	0.716986	0.381597
2005-629	30.7553	16.9903	10.0856	12.6268	12.694	6.48923	0.32793	0.412742	0.743178	0.381937
BM3483	33.9057	19.8597	12.0819	14.264	14.4383	7.0727	0.356337	0.425838	0.718238	0.356133
M7600	30.2967	16.5461	9.49079	10.8775	13.7193	5.8009	0.313262	0.45283	0.657408	0.35059
14313	33.1011	19.6005	11.9829	13.544	13.6357	6.32191	0.362009	0.41194	0.691	0.322538
C4055	33.9511	19.4079	11.4441	13.6515	16.828	5.61214	0.337076	0.495654	0.703396	0.289167
C4056	31.077	17.5843	9.8659	12.0081	14.0477	4.98684	0.317466	0.45203	0.68289	0.283597
C4057	34.1888	19.1041	11.7335	13.5858	14.6718	5.6872	0.343196	0.42914	0.711148	0.297696
C4058	34.1949	19.5558	11.3694	13.4099	14.7482	5.5963	0.33249	0.431298	0.685727	0.286171
C4059	33.395	18.8824	11.3785	12.7402	13.594	5.45994	0.340724	0.407066	0.674713	0.289154
C4060	33.9489	19.6084	12.0699	14.0302	15.1736	5.39619	0.355531	0.446955	0.715518	0.275198
C4061	34.8807	20.1736	12.2051	13.7281	15.382	5.86025	0.34991	0.44099	0.680501	0.290491
C4062	28.4983	16.0965	8.91171	11.066	11.6048	4.56979	0.31271	0.40721	0.68748	0.283899
C4063	30.0759	16.5171	9.70561	11.654	13.1232	4.62304	0.322704	0.436337	0.705572	0.279894
C4064	34.3909	18.9421	11.2035	14.0072	14.8495	5.4809	0.32577	0.431785	0.739473	0.28935
C4065	29.0283	16.5901	9.62544	10.8135	13.3803	5.32497	0.331588	0.460939	0.651805	0.320972
C4066	28.3906	15.5072	8.91479	10.1322	11.7317	4.89903	0.314004	0.413225	0.653388	0.315919
C4067	28.5543	15.7501	9.07498	10.5503	11.4306	5.17788	0.317815	0.40031	0.669859	0.328753
C4072	33.6479	19.3573	11.4311	13.0695	15.6944	5.02703	0.339728	0.466431	0.675172	0.259696
C4075	28.5191	15.3178	8.92705	9.99841	11.4416	5.41444	0.31302	0.401191	0.652732	0.353474
C4076	35.9013	20.2685	12.2297	14.1552	14.9951	5.79849	0.340648	0.417675	0.698384	0.286084
C4079	34.5007	19.3842	11.2232	14.3432	15.1599	5.22407	0.325303	0.439407	0.739943	0.269502
C4805	29.2408	15.8643	9.4619	11.6891	11.6659	4.68858	0.323586	0.398961	0.736821	0.295543
CIII-490	33.6836	19.2811	11.193	13.1005	14.487	5.52795	0.332298	0.43009	0.679448	0.286704
CIII-491	32.9021	18.534	10.7226	12.9804	14.6916	6.06218	0.325896	0.446524	0.700357	0.327085
CIII-492	31.7746	17.9237	10.2868	12.2474	13.8001	5.62256	0.323743	0.434312	0.683309	0.313694
CIII-493	28.7415	16.1262	9.47204	10.6032	11.6279	4.80942	0.32956	0.404569	0.657516	0.298238
CIII-495	33.6781	18.5097	11.1612	13.1379	14.96	6.32987	0.331408	0.444205	0.709783	0.341976
CIII-808	29.5803	16.4679	9.36581	11.3989	11.8118	4.67633	0.316623	0.399313	0.692187	0.283966
CIII-953	34.4376	19.8536	12.0774	14.4215	15.7259	5.57751	0.350703	0.456649	0.726391	0.280932
CIII-954	33.1591	18.7985	10.5032	12.1524	13.9877	5.29659	0.316753	0.421836	0.646455	0.281755
CIII-955	34.4707	19.4888	11.7096	13.2835	15.6201	5.48236	0.339696	0.453142	0.681596	0.281309
CIII-956	29.7862	16.8041	9.70173	12.0443	12.596	4.93324	0.325712	0.422879	0.716747	0.293573
2014-52-419	30.1721	16.0655	9.35503	10.9185	13.2538	4.83327	0.310056	0.439272	0.679624	0.300847
E186	27.9613	15.6991	8.79817	11.0061	11.4187	5.78072	0.314656	0.408375	0.701067	0.36822
E190	31.8643	17.8515	10.5765	12.5971	13.4149	6.38676	0.331925	0.421	0.705658	0.357771
E198	29.1822	16.0559	9.63771	11.8123	12.1062	6.03267	0.33026	0.414848	0.735699	0.37573
PH132-06	34.6553	19.4536	12.1796	13.9301	14.9332	5.98627	0.351451	0.430906	0.716069	0.30772
PH133-06	31.6511	17.207	10.5823	12.7092	12.0777	5.76235	0.334341	0.381588	0.738607	0.334885
PH28-06	31.2797	17.547	10.7508	13.2029	13.1849	6.20984	0.343698	0.421515	0.752427	0.353896
POZI-05	33.9234	18.9504	11.3991	13.0243	13.6648	6.3495	0.336025	0.402812	0.687282	0.335058
111	28.5161	15.5737	9.02162	10.8728	11.9133	5.86614	0.316369	0.417773	0.698152	0.376668
120	32.5204	18.3299	10.9898	12.7511	13.1144	6.51274	0.337936	0.403267	0.695642	0.355306
148	27.3971	14.9941	9.01094	10.5868	10.6392	5.59501	0.328902	0.388335	0.706062	0.373147
162	28.1933	15.1941	8.93581	10.6285	11.0655	5.75474	0.316948	0.392485	0.699516	0.378749
58	32.8874	18.3868	10.9072	12.7916	13.2431	6.85212	0.331652	0.402681	0.695691	0.372665
69	32.2891	18.6734	11.3275	12.9129	13.5252	7.04329	0.350816	0.418878	0.691515	0.377183
71	30.7873	17.0143	10.1666	12.1823	12.1018	6.08435	0.330221	0.393077	0.716005	0.357603
77	31.7295	17.2968	10.6049	12.5272	13.1197	6.98045	0.334229	0.413487	0.724251	0.403569
90	29.0565	15.6379	9.2277	11.1544	11.3751	5.92322	0.317577	0.39148	0.713294	0.378773
42734	30.2431	17.1477	10.4971	11.7691	12.018	5.60392	0.347091	0.397379	0.686333	0.326802
50586	31.7254	18.0525	11.1021	12.9899	13.4806	6.41992	0.349943	0.424916	0.719562	0.355626
Ad744	31.1045	17.3813	10.2389	9.36015	14.1176	5.60198	0.329179	0.453876	0.538518	0.322299
Ad745	27.0434	14.8463	8.5934	10.1897	11.4253	4.94785	0.317763	0.422481	0.686347	0.333271
Ah790	28.2922	14.9434	8.90746	10.0872	11.2717	4.54524	0.314838	0.398402	0.675029	0.304164
1008	35.2085	19.8504	11.9016	13.0994	15.7757	5.69668	0.338033	0.448065	0.659906	0.28698
108673	28.0146	14.8582	8.67697	10.2157	12.2713	4.52606	0.30973	0.438032	0.687546	0.304617
13462	36.3526	20.7568	12.7756	13.0788	17.8823	6.53983	0.351435	0.491914	0.630097	0.315069
45000	34.93	20.303	12.3566	14.1161	16.0738	5.83593	0.353754	0.460173	0.695269	0.287442
62366	31.2839	16.9901	9.79004	11.8321	13.6538	6.07082	0.312942	0.436448	0.696415	0.357316
62416	31.0347	17.6479	10.3299	11.9598	14.0032	6.49974	0.332848	0.45121	0.67769	0.368301
62417	34.3198	18.9883	11.6608	13.257	14.6054	5.23045	0.33977	0.425568	0.698164	0.275456
62418	30.3149	17.0973	9.46712	11.2024	12.3863	5.30454	0.312293	0.408589	0.655214	0.310256
62419	29.7155	15.9105	9.28602	11.2866	12.4365	5.31366	0.312497	0.418519	0.709383	0.333972
62420	27.7432	14.8424	8.44505	10.827	11.7407	4.80716	0.304401	0.423192	0.729468	0.323881
62421	26.3585	14.5876	8.1775	9.6903	10.9602	4.40418	0.310242	0.415815	0.664285	0.301914
64195	29.0864	15.6135	9.14623	10.9684	12.4373	5.16592	0.31445	0.427599	0.702499	0.330863
64708	31.352	17.4347	10.6005	12.5957	14.8137	5.86718	0.338111	0.472497	0.722451	0.336523
64722	35.0808	19.9506	12.3586	14.0161	16.6451	5.6686	0.35229	0.474479	0.702543	0.284132
64724	30.9705	17.1071	10.8378	11.7701	14.9571	5.03594	0.349941	0.482946	0.688027	0.294378
64726	29.9556	16.23	10.0312	11.3477	13.497	4.79965	0.334868	0.450569	0.699184	0.295728
8952	34.168	19.3334	11.8265	13.2253	14.9717	5.70798	0.346128	0.43818	0.684063	0.295239
94319	29.8777	16.5843	9.83028	11.847	12.8949	5.06084	0.329017	0.43159	0.71435	0.305158
97894	32.2752	17.4948	10.6028	12.6897	14.0285	5.28394	0.328513	0.434654	0.72534	0.302028
98561	30.6042	16.6636	9.46542	11.5877	13.2771	5.2989	0.309284	0.433832	0.695393	0.317993
1261-100	29.7836	16.3576	9.07351	10.0843	13.2678	4.57023	0.304648	0.445473	0.616487	0.279395
1634-01	39.8418	23.0638	13.6257	13.8362	18.3302	6.83109	0.341996	0.460074	0.59991	0.296182
999-086	30.6693	17.0172	10.1943	11.9007	13.436	4.53702	0.332393	0.438094	0.699334	0.266614
1958-165	36.1068	20.5645	12.2606	14.61	16.1434	5.79258	0.339563	0.447101	0.710445	0.281679
1959-189	29.7921	15.8928	10.1194	11.6564	12.9488	4.8808	0.339667	0.434638	0.733437	0.307107
2000-374	32.1328	17.5805	10.0766	11.9093	13.8736	5.38227	0.313592	0.431759	0.677416	0.306149
2000-379	33.2678	17.6327	10.9157	12.3776	15.1527	4.87021	0.328117	0.455477	0.701969	0.276203
2005-235	34.3109	19.1047	11.4836	12.9937	15.2082	5.71712	0.334693	0.443247	0.680131	0.299251
2005-645	35.8113	19.3088	11.6304	13.496	17.0449	5.72854	0.32477	0.475966	0.698955	0.296681
2005-646	30.5096	16.0249	9.38942	10.8723	12.1848	4.87929	0.307753	0.399375	0.678466	0.304482
2005-647	31.5401	17.4298	10.4005	12.3983	13.3388	5.49208	0.329756	0.422916	0.711327	0.315098
A1974	38.946	21.6947	13.3803	15.3324	16.9589	5.88911	0.343561	0.435446	0.706735	0.271453
VM298	35.4953	20.2561	12.2433	14.2581	16.0411	5.97263	0.344929	0.451923	0.703893	0.294855
VM333	33.9918	19.2596	11.137	13.354	14.2226	5.61528	0.327638	0.418413	0.693369	0.291558
VM370	34.6054	19.4287	11.9133	14.1247	15.9084	6.2031	0.344262	0.459709	0.727005	0.319276
VM423	30.5111	16.6724	9.87128	12.1837	12.4775	5.133	0.323531	0.408951	0.730774	0.307874
VM424	31.0019	17.1889	10.0179	11.5095	13.2257	4.77059	0.323139	0.42661	0.669588	0.277538
VM425	31.4991	17.4877	9.93645	11.7292	14.4931	5.04959	0.315452	0.460112	0.670713	0.28875
VM429	28.7829	15.4814	9.17522	10.3436	12.0292	4.93107	0.318773	0.417928	0.66813	0.318515
VM458	31.2128	17.2966	9.9954	12.2246	14.1468	5.63249	0.320234	0.453237	0.706765	0.325641
14330	27.5249	15.0918	8.54752	10.1827	12.1767	4.6901	0.310538	0.442389	0.674717	0.310772
14331	31.3955	16.634	9.20241	11.9459	12.7823	4.98542	0.293113	0.40714	0.718162	0.299712
14332	27.1643	14.8457	8.05788	9.85767	10.1966	4.72759	0.296635	0.375367	0.66401	0.318449
14333	29.5942	16.3348	9.16953	10.7008	13.3785	5.29668	0.309842	0.452064	0.655096	0.324258
C3868	37.873	21.6666	12.8071	15.2771	17.4743	6.47847	0.338159	0.461393	0.705098	0.299008
C3869	33.256	19.3758	11.528	12.3101	16.392	6.3676	0.346645	0.492903	0.635333	0.328636
1993-109-019	34.8078	19.1587	11.5987	13.2947	15.1507	6.04055	0.333221	0.435266	0.693925	0.31529
1993-109-022	35.0969	19.5572	11.6136	13.7284	14.2517	5.76577	0.330901	0.406066	0.701961	0.294815
1993-109-024	29.0585	15.7419	9.06715	10.5207	11.0952	5.40202	0.312031	0.381822	0.668327	0.343163
E161	31.435	17.0267	10.269	11.9762	12.822	4.76277	0.326674	0.407888	0.703378	0.279724
E176	29.4341	16.3783	9.6515	11.2475	12.8529	4.866	0.327902	0.436667	0.68673	0.2971
E177	27.6726	14.6683	8.52931	9.65538	11.5225	5.37371	0.308222	0.416388	0.658249	0.366349
E178	34.6917	19.3572	11.2492	13.8989	16.5531	5.59544	0.324261	0.477148	0.718021	0.289063
E179	34.9832	19.6382	11.855	14.3874	16.7935	6.30045	0.338876	0.480044	0.732626	0.320827
E180	35.3059	19.521	11.8184	13.3895	16.1299	6.43465	0.334743	0.45686	0.685903	0.329626
E181	34.1697	18.4117	10.8232	12.0795	15.5635	5.892	0.31675	0.455477	0.656079	0.320014
E185	34.8156	18.9286	10.8768	12.7194	14.4148	5.3904	0.312413	0.414032	0.671965	0.284775
E206	30.5943	16.8614	9.99496	11.4599	11.9041	5.36553	0.326693	0.389094	0.679653	0.318213
M238-67	32.3543	17.7633	10.2602	12.0253	15.2576	6.72465	0.317119	0.471579	0.676973	0.378569
M259-67	28.0304	14.9143	8.74206	10.6379	11.9868	5.05676	0.311878	0.427636	0.713268	0.339054
M291-67	29.4159	15.707	9.42421	11.412	12.8159	5.25308	0.320378	0.43568	0.72656	0.334443
M338-67	28.7676	15.5465	9.33814	10.4873	12.5482	5.05598	0.324607	0.436191	0.674575	0.325217
M339-67	33.4398	18.4093	11.3783	13.9843	13.654	5.63736	0.34026	0.408316	0.759633	0.306224
M346-67	29.4972	15.9478	9.85329	10.8933	12.4331	4.82107	0.334042	0.421501	0.683061	0.302303
M367-67	31.2209	16.4488	10.4797	11.9515	13.4068	5.48625	0.335664	0.429418	0.726586	0.333535
M449-67	37.5579	21.4092	12.8303	14.3694	17.2902	5.96654	0.341613	0.460361	0.67118	0.27869
M454-67	33.5989	18.6075	11.3401	12.7929	14.5916	5.91434	0.337515	0.434289	0.687516	0.317847
L1	36.7185	21.21	13.2034	15.3212	17.3486	5.97276	0.359585	0.472475	0.722355	0.281601
L2	29.2012	16.1683	9.60995	11.8713	12.8959	4.76577	0.329094	0.441622	0.73423	0.294759
L3	36.7083	20.0893	12.0419	14.0405	16.2856	6.38609	0.328043	0.443648	0.698903	0.317885
L4	33.9965	19.0823	11.1946	13.2523	15.3528	6.34236	0.329287	0.4516	0.694482	0.332369
L5	35.5446	19.6026	12.2494	14.63	16.2298	6.37971	0.344619	0.456603	0.746327	0.325452
29271	31.4456	16.8719	10.2595	11.7506	14.2774	5.16598	0.326261	0.454035	0.69646	0.306188
42930	30.7255	16.405	9.90494	10.941	12.8215	4.68861	0.322369	0.417292	0.666934	0.285804
C290	30.1171	15.9604	9.74468	10.9918	11.8122	4.61875	0.32356	0.39221	0.688693	0.289389

## Sheet: PC1
	out.c	out.m	mata	matp	madm	masm	MAc,ta	MAc,dm	MAm,tp	MAm,sm
Ab4599	0.398782	0.21704	0.127186	0.146368	0.181098	0.0606261	0.318937	0.454127	0.674382	0.279332
4208a	0.3983	0.225181	0.135216	0.160441	0.159543	0.0794792	0.339482	0.400559	0.712498	0.352958
4208b	0.398262	0.22585	0.135872	0.161583	0.15789	0.0809862	0.341163	0.396448	0.715444	0.358585
57-41-1	0.398343	0.224422	0.13447	0.159143	0.161438	0.0777634	0.337574	0.405273	0.709126	0.346506
22601	0.398332	0.224624	0.134668	0.159489	0.160932	0.0782203	0.338081	0.404014	0.710026	0.348229
25095	0.398347	0.224348	0.134398	0.159017	0.161623	0.0775964	0.337389	0.405734	0.708796	0.345875
29409	0.398277	0.225591	0.135619	0.161142	0.158527	0.0804042	0.340513	0.398032	0.714308	0.356416
45106	0.398227	0.226493	0.136503	0.162678	0.15632	0.0824282	0.342777	0.392541	0.718249	0.363933
45107	0.398263	0.225834	0.135857	0.161556	0.157929	0.0809512	0.341124	0.396543	0.715376	0.358454
47496	0.398407	0.2233	0.133367	0.157219	0.164283	0.0752111	0.33475	0.412348	0.704073	0.336816
63139	0.398308	0.225033	0.135071	0.160189	0.15991	0.0791459	0.339111	0.401472	0.711845	0.351708
64128	0.398314	0.224929	0.134968	0.16001	0.160169	0.0789106	0.338849	0.402118	0.711383	0.350825
64129	0.398303	0.225133	0.135168	0.160359	0.159662	0.0793709	0.339361	0.400856	0.712286	0.352552
64130	0.398344	0.224395	0.134444	0.159098	0.161505	0.077703	0.337507	0.40544	0.709007	0.346277
64134	0.398387	0.223643	0.133704	0.157808	0.163408	0.0759931	0.335614	0.410172	0.705625	0.339797
64136	0.398239	0.226261	0.136276	0.162284	0.156884	0.0819095	0.342196	0.393943	0.717241	0.362013
64140	0.398288	0.225392	0.135423	0.160801	0.15902	0.0799551	0.340012	0.399258	0.71343	0.354739
94303	0.398429	0.222918	0.132991	0.156562	0.165264	0.0743371	0.333787	0.414788	0.702332	0.333474
94304	0.398334	0.224584	0.134629	0.15942	0.161032	0.0781296	0.337981	0.404264	0.709847	0.347887
94305	0.398247	0.226127	0.136145	0.162055	0.157211	0.0816089	0.34186	0.394758	0.716657	0.360899
94306	0.398342	0.224436	0.134484	0.159168	0.161402	0.0777959	0.33761	0.405183	0.70919	0.346628
94307	0.398285	0.225448	0.135478	0.160898	0.15888	0.0800823	0.340154	0.398911	0.713679	0.355214
94308	0.398274	0.225648	0.135675	0.161239	0.158386	0.0805331	0.340657	0.397681	0.71456	0.356897
94309	0.398342	0.224431	0.134479	0.159158	0.161415	0.0777834	0.337596	0.405218	0.709165	0.346581
94310	0.398328	0.224689	0.134733	0.1596	0.160768	0.0783684	0.338246	0.403607	0.710317	0.348786
94311	0.39833	0.224647	0.134691	0.159528	0.160874	0.0782727	0.33814	0.40387	0.710129	0.348426
94312	0.398308	0.225038	0.135076	0.160197	0.159897	0.0791575	0.339123	0.40144	0.711868	0.351752
94313	0.398358	0.224152	0.134205	0.158681	0.162117	0.0771515	0.336896	0.406962	0.707918	0.344192
94314	0.398354	0.224222	0.134274	0.158802	0.16194	0.0773109	0.337072	0.406522	0.708233	0.344796
94315	0.398356	0.224184	0.134237	0.158737	0.162035	0.0772248	0.336977	0.40676	0.708063	0.34447
94316	0.398309	0.225014	0.135052	0.160156	0.159956	0.0791036	0.339063	0.401588	0.711762	0.35155
94317	0.398314	0.224931	0.13497	0.160014	0.160164	0.0789148	0.338853	0.402106	0.711391	0.350841
94318	0.398387	0.223656	0.133717	0.15783	0.163375	0.0760225	0.335646	0.410091	0.705684	0.339909
1262-03	0.398342	0.224431	0.134479	0.159159	0.161415	0.0777842	0.337597	0.405216	0.709167	0.346584
801-97	0.398319	0.224847	0.134888	0.15987	0.160374	0.0787248	0.338642	0.402627	0.711018	0.350127
1962-1715	0.398358	0.224165	0.134218	0.158703	0.162085	0.0771801	0.336927	0.406883	0.707975	0.344301
1962-305	0.398593	0.220133	0.130245	0.151755	0.172587	0.0679081	0.326763	0.432991	0.689377	0.308486
1962-332	0.398579	0.220362	0.130472	0.152152	0.171972	0.0684419	0.327342	0.431463	0.690463	0.310588
1962-333	0.398588	0.22022	0.130331	0.151905	0.172354	0.0681104	0.326982	0.432411	0.689789	0.309284
1963-184	0.398574	0.22045	0.130558	0.152303	0.171738	0.0686452	0.327563	0.430882	0.690876	0.311387
1986-458	0.398354	0.224232	0.134283	0.158818	0.161916	0.0773318	0.337095	0.406464	0.708274	0.344875
1986-459	0.398358	0.224157	0.13421	0.15869	0.162105	0.0771622	0.336907	0.406933	0.707939	0.344233
1987-177	0.398265	0.225804	0.135828	0.161505	0.158002	0.0808838	0.341049	0.396727	0.715245	0.358203
1991-350	0.398298	0.225223	0.135258	0.160514	0.159436	0.0795762	0.33959	0.400294	0.712688	0.353321
2005-629	0.39833	0.224645	0.13469	0.159526	0.160877	0.0782693	0.338136	0.40388	0.710122	0.348413
BM3483	0.398259	0.225915	0.135936	0.161693	0.157731	0.0811319	0.341326	0.396052	0.715728	0.359126
M7600	0.39865	0.219194	0.129318	0.150124	0.175129	0.065713	0.324389	0.439306	0.684892	0.299794
14313	0.398268	0.225755	0.135779	0.161421	0.158124	0.0807724	0.340924	0.39703	0.715027	0.357789
C4055	0.398618	0.219717	0.129834	0.151033	0.173709	0.0669371	0.325711	0.435778	0.687397	0.304652
C4056	0.398654	0.219119	0.129244	0.149994	0.175333	0.0655375	0.3242	0.439813	0.684532	0.299095
C4057	0.398494	0.221814	0.131903	0.154661	0.168129	0.0718027	0.331005	0.421911	0.697257	0.323707
C4058	0.398597	0.220069	0.130182	0.151644	0.172759	0.067759	0.326601	0.433418	0.689073	0.307899
C4059	0.398551	0.220839	0.130942	0.152977	0.170702	0.0695481	0.328544	0.428306	0.692707	0.314927
C4060	0.398534	0.221132	0.131232	0.153485	0.169923	0.0702288	0.329286	0.426369	0.694084	0.317587
C4061	0.398557	0.220731	0.130835	0.15279	0.170989	0.0692976	0.328272	0.42902	0.6922	0.313946
C4062	0.398566	0.220583	0.130689	0.152534	0.171383	0.0689547	0.327899	0.429998	0.691504	0.312602
C4063	0.398565	0.22061	0.130716	0.152581	0.171311	0.0690173	0.327967	0.429819	0.691631	0.312848
C4064	0.398546	0.220929	0.131031	0.153132	0.170462	0.0697569	0.328772	0.427711	0.69313	0.315744
C4065	0.398563	0.220638	0.130744	0.15263	0.171235	0.0690832	0.328039	0.429631	0.691765	0.313106
C4066	0.398615	0.219776	0.129893	0.151136	0.173548	0.067076	0.325862	0.435379	0.687681	0.305201
C4067	0.398474	0.222144	0.132229	0.155231	0.167267	0.0725626	0.331838	0.419768	0.698783	0.326647
C4072	0.398676	0.218762	0.128891	0.149373	0.17631	0.0646993	0.323297	0.442239	0.682811	0.295752
C4075	0.398577	0.220405	0.130514	0.152226	0.171858	0.0685413	0.32745	0.431179	0.690665	0.310979
C4076	0.398515	0.221447	0.131542	0.154029	0.169091	0.0709569	0.330081	0.424303	0.695554	0.320423
C4079	0.398583	0.220309	0.130419	0.152059	0.172116	0.0683174	0.327207	0.431819	0.69021	0.310098
C4805	0.398547	0.220901	0.131003	0.153084	0.170537	0.069692	0.328701	0.427896	0.692999	0.31549
CIII-490	0.398552	0.22082	0.130924	0.152945	0.17075	0.0695058	0.328498	0.428426	0.692622	0.314762
CIII-491	0.398575	0.220431	0.13054	0.152272	0.171788	0.0686024	0.327516	0.431004	0.690789	0.311219
CIII-492	0.398615	0.219775	0.129892	0.151134	0.173552	0.0670732	0.325858	0.435387	0.687675	0.30519
CIII-493	0.398517	0.221418	0.131513	0.153978	0.169169	0.0708886	0.330006	0.424497	0.695416	0.320158
CIII-495	0.39858	0.22035	0.13046	0.152131	0.172005	0.0684135	0.327311	0.431544	0.690405	0.310476
CIII-808	0.398496	0.221772	0.131862	0.154589	0.168239	0.071706	0.330899	0.422184	0.697063	0.323332
CIII-953	0.398489	0.221892	0.131981	0.154796	0.167924	0.071983	0.331203	0.421402	0.69762	0.324405
CIII-954	0.398632	0.219478	0.129599	0.150619	0.174355	0.0663793	0.325108	0.437384	0.686257	0.302441
CIII-955	0.398598	0.220051	0.130164	0.151612	0.172808	0.0677166	0.326555	0.43354	0.688987	0.307731
CIII-956	0.398511	0.221521	0.131614	0.154155	0.168898	0.0711262	0.330265	0.423824	0.695895	0.321081
2014-52-419	0.398687	0.218573	0.128703	0.149043	0.176831	0.0642534	0.322818	0.443532	0.681893	0.293968
E186	0.398386	0.223661	0.133722	0.157839	0.163362	0.0760338	0.335659	0.410059	0.705706	0.339952
E190	0.398346	0.224361	0.134411	0.159039	0.16159	0.0776257	0.337421	0.405653	0.708854	0.345985
E198	0.398423	0.22302	0.133091	0.156738	0.165001	0.0745707	0.334044	0.414135	0.702798	0.334368
PH132-06	0.3985	0.221709	0.1318	0.15448	0.168404	0.0715604	0.33074	0.422596	0.69677	0.322767
PH133-06	0.398453	0.222501	0.13258	0.155845	0.16634	0.073382	0.332737	0.417464	0.700425	0.329806
PH28-06	0.398368	0.22399	0.134046	0.158404	0.162526	0.0767839	0.336488	0.407979	0.707192	0.3428
POZI-05	0.398365	0.224027	0.134082	0.158466	0.162434	0.0768664	0.33658	0.407751	0.707355	0.343113
111	0.398399	0.223435	0.133499	0.157451	0.163938	0.0755184	0.335089	0.411493	0.704683	0.337989
120	0.398329	0.224666	0.13471	0.15956	0.160826	0.0783154	0.338187	0.403753	0.710213	0.348587
148	0.398315	0.224911	0.134951	0.15998	0.160213	0.0788706	0.338804	0.402227	0.711304	0.350675
162	0.398366	0.224021	0.134077	0.158457	0.162447	0.0768542	0.336566	0.407785	0.707331	0.343066
58	0.398317	0.224882	0.134922	0.15993	0.160286	0.0788049	0.338731	0.402408	0.711175	0.350428
69	0.39824	0.226245	0.13626	0.162257	0.156923	0.0818738	0.342156	0.39404	0.717172	0.361881
71	0.398361	0.224106	0.13416	0.158602	0.162233	0.0770466	0.336779	0.407252	0.707711	0.343795
77	0.3984	0.223422	0.133487	0.157429	0.16397	0.0754901	0.335058	0.411571	0.704627	0.337881
90	0.398351	0.224281	0.134331	0.158901	0.161793	0.0774429	0.337219	0.406157	0.708494	0.345295
42734	0.39831	0.224997	0.135035	0.160127	0.159999	0.0790645	0.33902	0.401695	0.711685	0.351403
50586	0.39831	0.225001	0.13504	0.160135	0.159988	0.0790747	0.339031	0.401667	0.711705	0.351441
Ad744	0.398716	0.218103	0.128239	0.148225	0.178127	0.0631465	0.32163	0.446751	0.67961	0.289526
Ad745	0.398616	0.219759	0.129876	0.151105	0.173596	0.0670346	0.325817	0.435498	0.687596	0.305037
Ah790	0.398667	0.218901	0.129028	0.149615	0.175929	0.0650263	0.323649	0.441291	0.683483	0.297058
1008	0.398635	0.219441	0.129562	0.150554	0.174457	0.0662921	0.325014	0.437635	0.686078	0.302095
108673	0.398693	0.218477	0.128609	0.148877	0.177094	0.0640282	0.322576	0.444186	0.68143	0.293066
13462	0.398675	0.218781	0.128909	0.149405	0.176259	0.0647426	0.323344	0.442113	0.6829	0.295925
45000	0.39854	0.221021	0.131122	0.153292	0.170218	0.0699707	0.329005	0.427103	0.693563	0.316579
62366	0.39861	0.219853	0.129969	0.151269	0.173342	0.0672544	0.326055	0.434866	0.688045	0.305906
62416	0.398605	0.219927	0.130042	0.151397	0.173143	0.0674269	0.326241	0.434371	0.688396	0.306588
62417	0.39859	0.220181	0.130292	0.151837	0.17246	0.0680186	0.326883	0.432675	0.689602	0.308922
62418	0.398505	0.221616	0.131708	0.15432	0.168648	0.0713461	0.330506	0.423202	0.696338	0.321936
62419	0.398535	0.221118	0.131217	0.153459	0.169961	0.0701947	0.329249	0.426466	0.694016	0.317454
62420	0.39863	0.219517	0.129637	0.150685	0.174251	0.0664691	0.325205	0.437125	0.686441	0.302797
62421	0.398596	0.220081	0.130194	0.151664	0.172727	0.0677868	0.326631	0.433339	0.68913	0.308008
64195	0.398559	0.220704	0.130809	0.152744	0.17106	0.0692358	0.328205	0.429196	0.692074	0.313704
64708	0.39854	0.221017	0.131118	0.153285	0.170228	0.0699614	0.328995	0.427129	0.693544	0.316543
64722	0.398704	0.218304	0.128438	0.148575	0.177571	0.0636205	0.322138	0.445371	0.680589	0.291431
64724	0.398645	0.219274	0.129396	0.150263	0.174912	0.0658997	0.324591	0.438767	0.685275	0.300537
64726	0.398676	0.218767	0.128895	0.149381	0.176297	0.0647102	0.323309	0.442207	0.682833	0.295795
8952	0.398505	0.221616	0.131708	0.15432	0.168648	0.0713462	0.330506	0.423201	0.696339	0.321936
94319	0.398577	0.220405	0.130514	0.152227	0.171857	0.068542	0.327451	0.431177	0.690666	0.310981
97894	0.398656	0.219089	0.129214	0.149941	0.175416	0.0654662	0.324123	0.440019	0.684386	0.298811
98561	0.398653	0.219131	0.129256	0.150016	0.1753	0.0655664	0.324231	0.439729	0.684592	0.29921
1261-100	0.398734	0.217817	0.127956	0.147726	0.178921	0.0624708	0.320906	0.448722	0.678212	0.286804
1634-01	0.398665	0.21894	0.129067	0.149683	0.175822	0.0651173	0.323747	0.441028	0.68367	0.297421
999-086	0.398638	0.21938	0.129502	0.150448	0.174621	0.0661501	0.324861	0.438044	0.685788	0.301531
1958-165	0.398668	0.218888	0.129015	0.149592	0.175965	0.0649953	0.323616	0.441381	0.683419	0.296934
1959-189	0.398687	0.218576	0.128707	0.14905	0.176821	0.064262	0.322827	0.443507	0.681911	0.294003
2000-374	0.398593	0.220128	0.13024	0.151745	0.172602	0.0678955	0.326749	0.433027	0.689351	0.308437
2000-379	0.398692	0.218491	0.128623	0.148901	0.177055	0.0640612	0.322611	0.44409	0.681497	0.293198
2005-235	0.398537	0.221084	0.131184	0.153401	0.170051	0.0701163	0.329163	0.426689	0.693857	0.317148
2005-645	0.398731	0.217867	0.128006	0.147814	0.178782	0.062589	0.321033	0.448377	0.678457	0.28728
2005-646	0.398635	0.219436	0.129557	0.150544	0.174471	0.0662795	0.325	0.437671	0.686053	0.302045
2005-647	0.398484	0.221975	0.132062	0.154939	0.167708	0.0721731	0.331411	0.420866	0.698001	0.325141
A1974	0.398481	0.222031	0.132118	0.155036	0.16756	0.0723036	0.331554	0.420498	0.698264	0.325646
VM298	0.398579	0.220363	0.130472	0.152153	0.171971	0.0684434	0.327344	0.431459	0.690466	0.310594
VM333	0.398521	0.221341	0.131437	0.153845	0.169372	0.070711	0.329812	0.425001	0.695058	0.319466
VM370	0.398538	0.221057	0.131157	0.153353	0.170124	0.070053	0.329094	0.426869	0.693729	0.316901
VM423	0.398534	0.221125	0.131224	0.153472	0.169942	0.0702116	0.329267	0.426418	0.69405	0.31752
VM424	0.39867	0.218865	0.128993	0.149552	0.176028	0.064941	0.323557	0.441538	0.683308	0.296717
VM425	0.398668	0.218888	0.129015	0.149593	0.175964	0.0649957	0.323616	0.44138	0.68342	0.296935
VM429	0.398666	0.218931	0.129058	0.149667	0.175846	0.0650967	0.323725	0.441088	0.683628	0.297338
VM458	0.398541	0.221006	0.131107	0.153266	0.170257	0.0699365	0.328967	0.4272	0.693493	0.316446
14330	0.398667	0.21891	0.129037	0.149631	0.175904	0.0650472	0.323672	0.441231	0.683526	0.297141
14331	0.398677	0.218739	0.128868	0.149333	0.176373	0.0646448	0.323239	0.442397	0.682699	0.295534
14332	0.398589	0.220197	0.130308	0.151865	0.172416	0.0680568	0.326924	0.432565	0.689679	0.309072
14333	0.398686	0.218594	0.128725	0.149081	0.176771	0.0643042	0.322872	0.443384	0.681998	0.294172
C3868	0.39857	0.220525	0.130632	0.152434	0.171538	0.0688197	0.327752	0.430383	0.69123	0.312072
C3869	0.398605	0.219931	0.130046	0.151404	0.173132	0.0674365	0.326252	0.434343	0.688416	0.306626
1993-109-019	0.398658	0.219054	0.12918	0.149882	0.17551	0.0653859	0.324037	0.440251	0.684221	0.298492
1993-109-022	0.398614	0.219781	0.129898	0.151145	0.173535	0.0670878	0.325874	0.435345	0.687705	0.305248
1993-109-024	0.398699	0.218388	0.128521	0.148722	0.177339	0.0638192	0.322351	0.444793	0.680999	0.292228
E161	0.398571	0.220508	0.130615	0.152404	0.171584	0.0687796	0.327709	0.430498	0.691149	0.311915
E176	0.398627	0.219572	0.129691	0.150781	0.174101	0.0665986	0.325345	0.436752	0.686705	0.303311
E177	0.398719	0.218061	0.128198	0.148152	0.178243	0.0630476	0.321524	0.447039	0.679406	0.289128
E178	0.398601	0.220003	0.130117	0.151529	0.172937	0.0676048	0.326434	0.43386	0.688759	0.30729
E179	0.398627	0.219573	0.129692	0.150782	0.1741	0.0666	0.325347	0.436748	0.686708	0.303316
E180	0.398619	0.219701	0.129818	0.151004	0.173754	0.0668987	0.32567	0.435889	0.687319	0.304499
E181	0.398693	0.218483	0.128615	0.148887	0.177078	0.0640422	0.322591	0.444145	0.681458	0.293122
E185	0.398673	0.21881	0.128938	0.149457	0.176178	0.064812	0.323418	0.441912	0.683043	0.296202
E206	0.398599	0.220038	0.130151	0.151589	0.172844	0.0676854	0.326521	0.433629	0.688923	0.307608
M238-67	0.398621	0.219665	0.129783	0.150942	0.17385	0.0668155	0.32558	0.436128	0.687149	0.30417
M259-67	0.398616	0.219744	0.129861	0.15108	0.173636	0.0670002	0.325779	0.435597	0.687526	0.304901
M291-67	0.39861	0.219845	0.129961	0.151256	0.173362	0.0672369	0.326036	0.434917	0.688009	0.305837
M338-67	0.398709	0.218229	0.128363	0.148444	0.17778	0.0634427	0.321947	0.445888	0.680222	0.290717
M339-67	0.398467	0.222272	0.132355	0.155451	0.166934	0.0728561	0.332159	0.418942	0.699372	0.327779
M346-67	0.398657	0.21908	0.129205	0.149925	0.175441	0.0654447	0.3241	0.440081	0.684342	0.298726
M367-67	0.398595	0.220096	0.130209	0.151691	0.172686	0.0678221	0.32667	0.433237	0.689202	0.308148
M449-67	0.398592	0.220145	0.130257	0.151775	0.172556	0.067935	0.326792	0.432914	0.689432	0.308592
M454-67	0.398572	0.220488	0.130595	0.152369	0.171637	0.0687334	0.327658	0.43063	0.691055	0.311733
L1	0.398534	0.221124	0.131223	0.153469	0.169946	0.0702083	0.329264	0.426428	0.694043	0.317507
L2	0.398543	0.220976	0.131077	0.153214	0.170337	0.0698664	0.328891	0.4274	0.693352	0.316172
L3	0.398656	0.219085	0.12921	0.149935	0.175426	0.0654577	0.324114	0.440043	0.684369	0.298778
L4	0.398672	0.218835	0.128963	0.1495	0.17611	0.0648702	0.323481	0.441743	0.683162	0.296434
L5	0.39846	0.222393	0.132474	0.155659	0.16662	0.0731344	0.332465	0.418159	0.699929	0.328852
29271	0.39865	0.219186	0.12931	0.150111	0.17515	0.0656948	0.324369	0.439358	0.684855	0.299722
42930	0.398756	0.217459	0.127601	0.1471	0.179922	0.0616208	0.319998	0.451209	0.67645	0.283368
C290	0.398692	0.218506	0.128638	0.148928	0.177013	0.064097	0.32265	0.443986	0.681571	0.293342

## Sheet: PC2
	out.c	out.m	mata	matp	madm	masm	MAc,ta	MAc,dm	MAm,tp	MAm,sm
Ab4599	0.395878	0.214554	0.124568	0.146882	0.15993	0.0730318	0.314664	0.40399	0.684591	0.340388
4208a	0.398204	0.220714	0.130799	0.153293	0.167851	0.0713459	0.328472	0.42152	0.694534	0.323251
4208b	0.397078	0.21774	0.127792	0.150155	0.16403	0.0721448	0.321829	0.413092	0.689609	0.331335
57-41-1	0.39825	0.220835	0.130922	0.153423	0.168007	0.0713139	0.328743	0.421863	0.694739	0.322928
22601	0.399492	0.224108	0.134228	0.156963	0.172203	0.0704699	0.335996	0.431056	0.700391	0.314446
25095	0.396878	0.217208	0.127254	0.149603	0.163347	0.0722904	0.320638	0.411579	0.688753	0.332816
29409	0.397558	0.219008	0.129074	0.151484	0.16566	0.0718006	0.324668	0.416694	0.691683	0.327845
45106	0.399768	0.224833	0.13496	0.157759	0.173132	0.0702877	0.337596	0.433081	0.701671	0.312622
45107	0.397414	0.218628	0.12869	0.151084	0.165171	0.0719032	0.323818	0.415615	0.691057	0.328885
47496	0.39783	0.219729	0.129803	0.152245	0.166586	0.0716073	0.326277	0.418736	0.692879	0.32589
63139	0.397713	0.219419	0.12949	0.151917	0.166188	0.0716902	0.325585	0.417858	0.692363	0.326728
64128	0.398574	0.221691	0.131786	0.15434	0.169105	0.0710898	0.330644	0.424274	0.696196	0.320671
64129	0.400087	0.225672	0.135807	0.158685	0.174206	0.0700791	0.339443	0.435421	0.703164	0.310535
64130	0.3977	0.219383	0.129453	0.151879	0.166141	0.0716999	0.325505	0.417756	0.692303	0.326826
64134	0.399938	0.225281	0.135412	0.158252	0.173705	0.0701761	0.338582	0.43433	0.702466	0.311505
64136	0.397841	0.219756	0.129831	0.152274	0.166621	0.0716	0.326338	0.418814	0.692925	0.325816
64140	0.398748	0.222151	0.132251	0.154836	0.169695	0.0709703	0.331665	0.425568	0.696985	0.319469
94303	0.398673	0.221952	0.13205	0.154621	0.169439	0.0710219	0.331224	0.425009	0.696643	0.319988
94304	0.398585	0.22172	0.131816	0.154371	0.169142	0.0710823	0.330709	0.424356	0.696245	0.320595
94305	0.399847	0.225041	0.13517	0.157988	0.173399	0.0702357	0.338054	0.433663	0.70204	0.312101
94306	0.398416	0.221274	0.131365	0.153893	0.16857	0.0711986	0.329719	0.423101	0.695484	0.321766
94307	0.397231	0.218145	0.128201	0.150578	0.164551	0.0720343	0.322737	0.414243	0.690267	0.330214
94308	0.399036	0.222908	0.133016	0.155655	0.170665	0.0707752	0.333343	0.427694	0.698294	0.317509
94309	0.399133	0.223163	0.133274	0.155933	0.170993	0.0707098	0.333909	0.428411	0.698738	0.316852
94310	0.399835	0.22501	0.135139	0.157954	0.173359	0.0702435	0.337986	0.433576	0.701986	0.312179
94311	0.397991	0.220152	0.130231	0.152695	0.16713	0.0714945	0.327222	0.419935	0.693588	0.32475
94312	0.399085	0.223038	0.133147	0.155797	0.170832	0.0707418	0.333632	0.42806	0.69852	0.317173
94313	0.397554	0.218998	0.129064	0.151473	0.165647	0.0718033	0.324645	0.416666	0.691666	0.327872
94314	0.397554	0.218997	0.129063	0.151472	0.165646	0.0718036	0.324643	0.416662	0.691665	0.327875
94315	0.397686	0.219346	0.129416	0.151841	0.166095	0.0717097	0.325424	0.417653	0.692243	0.326925
94316	0.398255	0.220851	0.130937	0.153439	0.168026	0.0713099	0.328777	0.421906	0.694765	0.322887
94317	0.398744	0.22214	0.13224	0.154824	0.16968	0.0709733	0.33164	0.425536	0.696966	0.319499
94318	0.396267	0.215587	0.125614	0.147933	0.161261	0.0727406	0.316994	0.40695	0.686187	0.337406
1262-03	0.398414	0.221268	0.131359	0.153886	0.168562	0.0712003	0.329705	0.423083	0.695474	0.321783
801-97	0.398901	0.222552	0.132657	0.15527	0.170209	0.0708666	0.332555	0.426696	0.697678	0.318427
1962-1715	0.39702	0.217584	0.127634	0.149993	0.16383	0.0721873	0.321481	0.41265	0.689358	0.331767
1962-305	0.398717	0.222068	0.132168	0.154747	0.169589	0.0709917	0.331482	0.425336	0.696843	0.319684
1962-332	0.401225	0.228653	0.138815	0.162014	0.178019	0.0693577	0.345977	0.443689	0.708559	0.303331
1962-333	0.3986	0.22176	0.131856	0.154414	0.169193	0.0710719	0.330797	0.424468	0.696314	0.32049
1963-184	0.396912	0.217298	0.127345	0.149696	0.163462	0.0722658	0.320839	0.411835	0.688897	0.332565
1986-458	0.398717	0.222069	0.132168	0.154747	0.16959	0.0709916	0.331483	0.425338	0.696844	0.319683
1986-459	0.396964	0.217435	0.127484	0.149839	0.163639	0.0722281	0.321147	0.412226	0.689118	0.332182
1987-177	0.398209	0.220727	0.130813	0.153308	0.167868	0.0713423	0.328503	0.421559	0.694557	0.323214
1991-350	0.399128	0.223151	0.133261	0.155919	0.170977	0.070713	0.333881	0.428376	0.698716	0.316884
2005-629	0.396917	0.217311	0.127359	0.14971	0.163479	0.0722621	0.320869	0.411873	0.688918	0.332528
BM3483	0.399448	0.223993	0.134112	0.156837	0.172056	0.0704989	0.335742	0.430734	0.700189	0.314737
M7600	0.398163	0.220608	0.130692	0.15318	0.167715	0.0713738	0.328237	0.421222	0.694355	0.323532
14313	0.400358	0.226382	0.136524	0.159472	0.175115	0.0699045	0.341004	0.437397	0.704437	0.308789
C4055	0.398779	0.22223	0.132331	0.154922	0.169796	0.0709498	0.331841	0.425791	0.697122	0.319263
C4056	0.399998	0.225438	0.135571	0.158426	0.173907	0.0701371	0.338928	0.434769	0.702747	0.311114
C4057	0.400814	0.227578	0.13773	0.160806	0.176644	0.0696144	0.343625	0.440714	0.706597	0.305893
C4058	0.400353	0.226369	0.136511	0.159458	0.175099	0.0699077	0.340976	0.437361	0.704413	0.308821
C4059	0.39927	0.223524	0.133638	0.156325	0.171455	0.0706179	0.334706	0.429421	0.699367	0.31593
C4060	0.400798	0.227535	0.137687	0.160758	0.17659	0.0696247	0.343532	0.440596	0.70652	0.305995
C4061	0.402737	0.2326	0.142793	0.166515	0.183058	0.0684502	0.354556	0.454535	0.715887	0.294283
C4062	0.398072	0.220365	0.130447	0.152922	0.167403	0.071438	0.327696	0.420536	0.693946	0.32418
C4063	0.398345	0.221086	0.131175	0.153691	0.168329	0.0712479	0.329301	0.422571	0.695165	0.322263
C4064	0.399689	0.224625	0.134749	0.15753	0.172865	0.0703399	0.337136	0.4325	0.701302	0.313144
C4065	0.394873	0.211881	0.121861	0.144209	0.156483	0.073801	0.308607	0.396287	0.680614	0.348314
C4066	0.397144	0.217914	0.127968	0.150337	0.164255	0.072097	0.322221	0.413589	0.689892	0.33085
C4067	0.3981	0.22044	0.130522	0.153001	0.167499	0.0714182	0.327863	0.420747	0.694072	0.32398
C4072	0.398928	0.222624	0.132729	0.155347	0.170301	0.0708482	0.332714	0.426897	0.697802	0.318241
C4075	0.397288	0.218295	0.128353	0.150735	0.164744	0.0719935	0.323073	0.41467	0.690512	0.329799
C4076	0.399971	0.225366	0.135498	0.158346	0.173815	0.0701549	0.33877	0.434568	0.702618	0.311293
C4079	0.399993	0.225424	0.135556	0.15841	0.173888	0.0701406	0.338897	0.434729	0.702721	0.31115
C4805	0.398634	0.221849	0.131946	0.154511	0.169308	0.0710486	0.330996	0.42472	0.696467	0.320256
CIII-490	0.399826	0.224985	0.135113	0.157926	0.173326	0.0702498	0.33793	0.433505	0.70194	0.312242
CIII-491	0.400276	0.226167	0.136306	0.159233	0.174839	0.0699573	0.34053	0.436797	0.704049	0.309317
CIII-492	0.399929	0.225257	0.135388	0.158226	0.173675	0.070182	0.33853	0.434264	0.702424	0.311564
CIII-493	0.396164	0.215315	0.125338	0.147655	0.16091	0.0728171	0.316379	0.406169	0.685762	0.338189
CIII-495	0.401018	0.228112	0.138268	0.161405	0.177327	0.0694865	0.344793	0.442191	0.707568	0.304616
CIII-808	0.397332	0.218411	0.12847	0.150857	0.164893	0.071962	0.323332	0.414999	0.690701	0.32948
CIII-953	0.40183	0.230235	0.14041	0.163806	0.18004	0.0689873	0.349425	0.44805	0.711473	0.299638
CIII-954	0.398606	0.221774	0.13187	0.15443	0.169211	0.0710681	0.330829	0.424509	0.696338	0.320453
CIII-955	0.400468	0.226672	0.136816	0.159794	0.175485	0.0698339	0.341639	0.4382	0.704957	0.308084
CIII-956	0.39959	0.224365	0.134487	0.157245	0.172532	0.0704051	0.336563	0.431774	0.700843	0.313797
2014-52-419	0.396935	0.217361	0.127408	0.149761	0.163543	0.0722486	0.32098	0.412013	0.688998	0.33239
E186	0.397874	0.219845	0.12992	0.152368	0.166735	0.0715764	0.326536	0.419064	0.693073	0.325577
E190	0.397187	0.218028	0.128083	0.150456	0.1644	0.0720661	0.322475	0.413911	0.690077	0.330536
E198	0.398609	0.221783	0.131879	0.154439	0.169223	0.0710658	0.330849	0.424533	0.696353	0.320429
PH132-06	0.399384	0.223823	0.13394	0.156652	0.171838	0.0705419	0.335367	0.430259	0.699891	0.315168
PH133-06	0.397437	0.218689	0.128752	0.151149	0.16525	0.0718866	0.323955	0.41579	0.691158	0.328716
PH28-06	0.400051	0.225575	0.135709	0.158577	0.174082	0.0701031	0.33923	0.435151	0.702991	0.310775
POZI-05	0.397323	0.218387	0.128446	0.150832	0.164862	0.0719685	0.323279	0.414932	0.690662	0.329546
111	0.39671	0.216763	0.126804	0.149142	0.162774	0.0724132	0.319639	0.410311	0.688041	0.334065
120	0.398448	0.221358	0.13145	0.153983	0.168678	0.0711766	0.329906	0.423338	0.695628	0.321545
148	0.397527	0.218927	0.128993	0.151399	0.165556	0.0718223	0.324488	0.416466	0.69155	0.328065
162	0.39727	0.218246	0.128304	0.150684	0.164681	0.0720067	0.322964	0.414531	0.690432	0.329934
58	0.398373	0.221161	0.131251	0.153771	0.168425	0.0712283	0.329467	0.422781	0.695292	0.322066
69	0.398657	0.22191	0.132007	0.154576	0.169385	0.0710329	0.33113	0.424889	0.69657	0.320099
71	0.397339	0.218428	0.128488	0.150875	0.164915	0.0719573	0.323371	0.415049	0.69073	0.329432
77	0.39622	0.215464	0.125489	0.147807	0.161102	0.0727751	0.316716	0.406598	0.685995	0.33776
90	0.397231	0.218144	0.128201	0.150577	0.16455	0.0720344	0.322736	0.414242	0.690266	0.330215
42734	0.397962	0.220075	0.130153	0.152613	0.167031	0.071515	0.32705	0.419716	0.693458	0.324958
50586	0.398631	0.22184	0.131937	0.154501	0.169296	0.071051	0.330976	0.424694	0.696451	0.32028
Ad744	0.396176	0.215347	0.125371	0.147688	0.160952	0.0728079	0.316453	0.406263	0.685813	0.338095
Ad745	0.397373	0.218518	0.128579	0.150969	0.165031	0.0719328	0.323573	0.415305	0.690878	0.329184
Ah790	0.397331	0.218407	0.128467	0.150853	0.164888	0.0719629	0.323325	0.41499	0.690696	0.32949
1008	0.400035	0.225535	0.135668	0.158533	0.174031	0.0701131	0.339141	0.435039	0.702919	0.310875
108673	0.397226	0.218131	0.128188	0.150564	0.164534	0.0720379	0.322707	0.414206	0.690246	0.33025
13462	0.39952	0.224181	0.134302	0.157043	0.172297	0.0704514	0.336158	0.431261	0.70052	0.314261
45000	0.400945	0.227921	0.138076	0.16119	0.177083	0.0695322	0.344375	0.441663	0.70722	0.305072
62366	0.398986	0.222778	0.132884	0.155514	0.170498	0.0708087	0.333054	0.427329	0.698068	0.317845
62416	0.400285	0.226192	0.136331	0.15926	0.174871	0.0699512	0.340585	0.436867	0.704094	0.309256
62417	0.399683	0.224609	0.134734	0.157513	0.172845	0.0703438	0.337102	0.432456	0.701275	0.313183
62418	0.397879	0.219856	0.129931	0.15238	0.166749	0.0715734	0.326561	0.419096	0.693091	0.325547
62419	0.396478	0.216149	0.126182	0.148509	0.161984	0.0725837	0.318258	0.408556	0.687067	0.335804
62420	0.396732	0.216822	0.126863	0.149202	0.162849	0.072397	0.31977	0.410477	0.688134	0.333901
62421	0.395601	0.213817	0.123822	0.146138	0.158981	0.0732416	0.312998	0.401872	0.683472	0.342543
64195	0.397309	0.21835	0.128409	0.150793	0.164815	0.0719784	0.323197	0.414828	0.690603	0.329646
64708	0.399223	0.2234	0.133513	0.156191	0.171297	0.0706493	0.334433	0.429075	0.699151	0.316245
64722	0.400651	0.227149	0.137297	0.160326	0.176096	0.0697179	0.342686	0.439525	0.705819	0.306926
64724	0.399363	0.223769	0.133885	0.156592	0.171769	0.0705557	0.335247	0.430107	0.699795	0.315306
64726	0.398521	0.221552	0.131646	0.154191	0.168927	0.071126	0.330336	0.423884	0.695958	0.321035
8952	0.401113	0.228359	0.138518	0.161683	0.177643	0.0694275	0.345334	0.442876	0.70802	0.304028
94319	0.398464	0.2214	0.131492	0.154027	0.168731	0.0711658	0.329998	0.423454	0.695698	0.321436
97894	0.397437	0.218688	0.128751	0.151148	0.165249	0.0718869	0.323953	0.415787	0.691156	0.328719
98561	0.395857	0.214499	0.124512	0.146826	0.159859	0.0730476	0.314538	0.40383	0.684506	0.34055
1261-100	0.395581	0.213765	0.123769	0.146085	0.158913	0.0732567	0.312878	0.40172	0.683392	0.342698
1634-01	0.399297	0.223595	0.13371	0.156403	0.171546	0.0705998	0.334863	0.42962	0.699491	0.315748
999-086	0.399554	0.224272	0.134393	0.157143	0.172413	0.0704285	0.336358	0.431514	0.70068	0.314032
1958-165	0.401129	0.228403	0.138562	0.161732	0.177699	0.0694171	0.34543	0.442997	0.7081	0.303924
1959-189	0.39988	0.225127	0.135257	0.158083	0.173509	0.0702143	0.338244	0.433902	0.702193	0.311887
2000-374	0.398086	0.220402	0.130484	0.152961	0.167451	0.0714282	0.327779	0.42064	0.694008	0.324081
2000-379	0.397667	0.219298	0.129367	0.15179	0.166032	0.0717227	0.325315	0.417516	0.692163	0.327056
2005-235	0.398246	0.220827	0.130913	0.153414	0.167996	0.0713161	0.328724	0.421839	0.694725	0.322951
2005-645	0.398444	0.221347	0.131439	0.153971	0.168663	0.0711796	0.32988	0.423306	0.695608	0.321575
2005-646	0.397404	0.218601	0.128663	0.151056	0.165137	0.0719104	0.323758	0.41554	0.691013	0.328958
2005-647	0.398425	0.221299	0.131391	0.15392	0.168602	0.0711921	0.329774	0.423171	0.695527	0.321701
A1974	0.398487	0.221462	0.131555	0.154095	0.168811	0.0711494	0.330137	0.423631	0.695805	0.321271
VM298	0.401346	0.228968	0.139132	0.16237	0.178422	0.0692833	0.346664	0.444559	0.709136	0.302589
VM333	0.399689	0.224626	0.134751	0.157531	0.172867	0.0703396	0.337139	0.432503	0.701305	0.313141
VM370	0.400261	0.226126	0.136265	0.159188	0.174788	0.0699672	0.340442	0.436685	0.703977	0.309416
VM423	0.399708	0.224677	0.134802	0.157587	0.172932	0.0703269	0.337251	0.432644	0.701394	0.313014
VM424	0.399615	0.224432	0.134554	0.157318	0.172618	0.0703884	0.33671	0.43196	0.700961	0.31363
VM425	0.399287	0.223569	0.133684	0.156375	0.171513	0.0706064	0.334806	0.429548	0.699446	0.315814
VM429	0.39748	0.218803	0.128867	0.151268	0.165396	0.0718559	0.324209	0.416112	0.691345	0.328405
VM458	0.398369	0.221151	0.13124	0.15376	0.168411	0.0712311	0.329444	0.422752	0.695274	0.322093
14330	0.397511	0.218885	0.12895	0.151355	0.165503	0.0718336	0.324394	0.416347	0.691481	0.328179
14331	0.397449	0.218719	0.128783	0.151181	0.165289	0.0718784	0.324023	0.415876	0.691208	0.328633
14332	0.396173	0.215338	0.125362	0.147679	0.16094	0.0728105	0.316432	0.406237	0.685799	0.338122
14333	0.398715	0.222063	0.132162	0.154741	0.169582	0.0709932	0.33147	0.42532	0.696833	0.319699
C3868	0.400139	0.225808	0.135944	0.158835	0.17438	0.0700456	0.339742	0.435799	0.703407	0.3102
C3869	0.398902	0.222555	0.13266	0.155273	0.170213	0.0708659	0.332562	0.426704	0.697683	0.318419
1993-109-019	0.398845	0.222405	0.132508	0.155111	0.170021	0.0709046	0.332229	0.426283	0.697423	0.318808
1993-109-022	0.397912	0.219943	0.13002	0.152472	0.166861	0.0715502	0.326755	0.419342	0.693237	0.325313
1993-109-024	0.39642	0.215995	0.126027	0.148351	0.161786	0.0726265	0.317912	0.408117	0.686826	0.336241
E161	0.397345	0.218445	0.128506	0.150893	0.164937	0.0719525	0.32341	0.415098	0.690759	0.329384
E176	0.400162	0.225867	0.136003	0.1589	0.174456	0.0700311	0.339871	0.435963	0.703512	0.310055
E177	0.396458	0.216095	0.126127	0.148453	0.161914	0.0725988	0.318136	0.408401	0.686982	0.335958
E178	0.401272	0.228777	0.138939	0.162154	0.178177	0.0693284	0.346247	0.444031	0.708786	0.303039
E179	0.400771	0.227465	0.137616	0.160679	0.1765	0.0696416	0.343378	0.440401	0.706392	0.306165
E180	0.399084	0.223035	0.133144	0.155793	0.170828	0.0707427	0.333624	0.42805	0.698514	0.317182
E181	0.398822	0.222344	0.132446	0.155045	0.169943	0.0709203	0.332094	0.426111	0.697318	0.318967
E185	0.39821	0.220731	0.130816	0.153311	0.167873	0.0713415	0.32851	0.421568	0.694562	0.323206
E206	0.398352	0.221107	0.131196	0.153713	0.168355	0.0712426	0.329346	0.422628	0.695199	0.322209
M238-67	0.396489	0.216177	0.126211	0.148538	0.16202	0.0725758	0.318322	0.408637	0.687112	0.335723
M259-67	0.396081	0.215095	0.125116	0.147431	0.160627	0.0728789	0.315884	0.405541	0.685423	0.338821
M291-67	0.396484	0.216163	0.126196	0.148523	0.162002	0.0725798	0.318289	0.408596	0.687089	0.335764
M338-67	0.398089	0.220412	0.130494	0.152972	0.167464	0.0714256	0.327801	0.420669	0.694025	0.324054
M339-67	0.398793	0.222267	0.132369	0.154961	0.169844	0.0709402	0.331923	0.425895	0.697185	0.319166
M346-67	0.398602	0.221765	0.131861	0.15442	0.169199	0.0710706	0.330808	0.424482	0.696322	0.320478
M367-67	0.398389	0.221203	0.131294	0.153817	0.168479	0.0712172	0.329561	0.422901	0.695364	0.321953
M449-67	0.398302	0.220975	0.131063	0.153572	0.168186	0.0712772	0.329053	0.422257	0.694976	0.322558
M454-67	0.398309	0.220993	0.131081	0.153591	0.168209	0.0712725	0.329093	0.422307	0.695006	0.322511
L1	0.401159	0.22848	0.138639	0.161819	0.177797	0.0693989	0.345597	0.443209	0.708241	0.303742
L2	0.399374	0.223797	0.133914	0.156624	0.171805	0.0705484	0.33531	0.430187	0.699846	0.315234
L3	0.398149	0.22057	0.130653	0.153139	0.167666	0.071384	0.328151	0.421113	0.69429	0.323635
L4	0.400167	0.225881	0.136018	0.158916	0.174474	0.0700276	0.339902	0.436002	0.703537	0.31002
L5	0.401725	0.229959	0.140131	0.163492	0.179687	0.0690514	0.348824	0.447289	0.710962	0.300277
29271	0.396662	0.216636	0.126675	0.149011	0.16261	0.0724484	0.319353	0.409947	0.687838	0.334425
42930	0.396049	0.215009	0.125029	0.147344	0.160516	0.0729031	0.315691	0.405295	0.68529	0.339069
C290	0.399186	0.223303	0.133415	0.156085	0.171172	0.0706741	0.334217	0.428802	0.698981	0.316494

## Sheet: PC3
	out.c	out.m	mata	matp	madm	masm	MAc,ta	MAc,dm	MAm,tp	MAm,sm
Ab4599	0.399462	0.221943	0.131235	0.153805	0.167656	0.070793	0.328529	0.419704	0.692994	0.318969
4208a	0.396741	0.220745	0.132363	0.154859	0.171198	0.0717777	0.333625	0.43151	0.701528	0.325161
4208b	0.396894	0.220812	0.132297	0.154797	0.170998	0.0717217	0.333331	0.430842	0.701034	0.324809
57-41-1	0.396273	0.220539	0.132568	0.155051	0.171811	0.0719506	0.334536	0.433566	0.703056	0.326249
22601	0.399121	0.221793	0.131371	0.153931	0.168098	0.0709146	0.32915	0.421171	0.694032	0.319734
25095	0.403139	0.223564	0.129883	0.152567	0.162934	0.0695196	0.322178	0.404164	0.682428	0.31096
29409	0.394526	0.219771	0.13336	0.155801	0.17411	0.0726053	0.338025	0.441315	0.708926	0.330368
45106	0.399497	0.221958	0.131222	0.153793	0.167612	0.0707808	0.328467	0.419557	0.692891	0.318893
45107	0.396339	0.220568	0.132539	0.155024	0.171724	0.0719262	0.334407	0.433276	0.70284	0.326095
47496	0.402702	0.223372	0.130033	0.152703	0.163491	0.0696673	0.3229	0.405985	0.683626	0.31189
63139	0.400248	0.222289	0.130929	0.153522	0.16664	0.0705151	0.32712	0.416342	0.690642	0.317222
64128	0.401364	0.222781	0.130511	0.153138	0.165204	0.0701258	0.325167	0.411606	0.68739	0.314774
64129	0.397184	0.22094	0.132172	0.15468	0.170619	0.0716152	0.332774	0.429572	0.700098	0.324139
64130	0.399894	0.222133	0.131066	0.153649	0.167098	0.07064	0.327752	0.417855	0.691697	0.318008
64134	0.397577	0.221113	0.132005	0.154523	0.170106	0.0714715	0.332024	0.427856	0.698842	0.323236
64136	0.398465	0.221504	0.131636	0.154178	0.168949	0.0711497	0.330357	0.424	0.696051	0.321212
64140	0.397259	0.220973	0.13214	0.154649	0.170521	0.0715876	0.33263	0.429243	0.699857	0.323966
94303	0.39783	0.221224	0.131899	0.154423	0.169775	0.0713794	0.331545	0.426753	0.698039	0.322656
94304	0.398272	0.221419	0.131715	0.154252	0.169201	0.0712195	0.330718	0.424838	0.696653	0.321651
94305	0.40123	0.222722	0.13056	0.153183	0.165377	0.0701725	0.3254	0.412175	0.687777	0.315067
94306	0.401459	0.222823	0.130476	0.153106	0.165083	0.0700932	0.325005	0.411207	0.68712	0.314569
94307	0.399223	0.221837	0.13133	0.153893	0.167966	0.0708783	0.328965	0.420733	0.693722	0.319506
94308	0.399511	0.221965	0.131216	0.153787	0.167593	0.0707755	0.328441	0.419494	0.692846	0.31886
94309	0.399532	0.221974	0.131208	0.15378	0.167566	0.0707682	0.328403	0.419405	0.692784	0.318813
94310	0.401487	0.222835	0.130466	0.153097	0.165047	0.0700836	0.324957	0.41109	0.687041	0.314509
94311	0.401276	0.222743	0.130543	0.153167	0.165317	0.0701563	0.325319	0.411978	0.687643	0.314966
94312	0.40134	0.222771	0.130519	0.153146	0.165235	0.0701343	0.325209	0.411709	0.687461	0.314827
94313	0.39701	0.220863	0.132247	0.154749	0.170846	0.0716788	0.333106	0.430331	0.700657	0.324539
94314	0.39976	0.222074	0.131118	0.153697	0.167271	0.0706875	0.327993	0.41843	0.692099	0.318306
94315	0.402076	0.223095	0.130253	0.152903	0.164292	0.069881	0.323952	0.40861	0.685371	0.313234
94316	0.402056	0.223086	0.13026	0.152909	0.164317	0.0698877	0.323985	0.408692	0.685426	0.313276
94317	0.394774	0.21988	0.133244	0.155692	0.173782	0.0725114	0.337521	0.440207	0.708076	0.329777
94318	0.4002	0.222268	0.130948	0.15354	0.166703	0.0705323	0.327207	0.41655	0.690787	0.31733
1262-03	0.399343	0.22189	0.131282	0.153849	0.167811	0.0708355	0.328746	0.420217	0.693357	0.319236
801-97	0.399651	0.222026	0.131161	0.153736	0.167411	0.0707259	0.328188	0.418894	0.692425	0.318547
1962-1715	0.397738	0.221184	0.131937	0.154459	0.169895	0.0714128	0.331719	0.427154	0.69833	0.322866
1962-305	0.398154	0.221367	0.131764	0.154297	0.169354	0.071262	0.330937	0.425347	0.697021	0.321918
1962-332	0.396528	0.220651	0.132456	0.154946	0.171477	0.0718563	0.334038	0.432444	0.702221	0.325655
1962-333	0.395571	0.22023	0.132881	0.155347	0.172733	0.0722119	0.335921	0.436666	0.705384	0.327893
1963-184	0.397983	0.221292	0.131835	0.154364	0.169576	0.0713239	0.331258	0.42609	0.697558	0.322308
1986-458	0.39478	0.219882	0.133242	0.15569	0.173775	0.0725094	0.33751	0.440183	0.708058	0.329764
1986-459	0.397552	0.221102	0.132016	0.154533	0.170138	0.0714806	0.332071	0.427965	0.698921	0.323293
1987-177	0.397426	0.221046	0.132069	0.154583	0.170303	0.0715267	0.332312	0.428515	0.699324	0.323582
1991-350	0.398737	0.221623	0.131525	0.154075	0.168597	0.0710522	0.329856	0.422828	0.695211	0.320599
2005-629	0.396778	0.220761	0.132347	0.154844	0.171149	0.0717642	0.333554	0.431348	0.701408	0.325076
BM3483	0.396952	0.220838	0.132272	0.154773	0.170922	0.0717001	0.333218	0.430585	0.700844	0.324673
M7600	0.398268	0.221417	0.131717	0.154253	0.169205	0.0712207	0.330724	0.424852	0.696664	0.321658
14313	0.396177	0.220497	0.13261	0.155092	0.171937	0.0719863	0.334724	0.43399	0.703373	0.326473
C4055	0.395264	0.220095	0.13302	0.155479	0.173137	0.0723272	0.336535	0.43803	0.706417	0.328618
C4056	0.399643	0.222023	0.131164	0.153739	0.167422	0.0707287	0.328202	0.418927	0.692448	0.318565
C4057	0.401306	0.222755	0.130532	0.153158	0.165279	0.0701462	0.325269	0.411854	0.687559	0.314902
C4058	0.401839	0.222991	0.130338	0.15298	0.164596	0.0699623	0.324354	0.409607	0.686039	0.313746
C4059	0.400498	0.222399	0.130834	0.153435	0.166319	0.0704276	0.326679	0.41528	0.689907	0.316672
C4060	0.39898	0.221731	0.131427	0.153984	0.168281	0.0709649	0.329408	0.421778	0.694463	0.32005
C4061	0.401811	0.222978	0.130348	0.152989	0.164631	0.0699718	0.324402	0.409723	0.686118	0.313805
C4062	0.399924	0.222146	0.131054	0.153638	0.167059	0.0706295	0.327699	0.417728	0.691608	0.317942
C4063	0.401046	0.222641	0.130628	0.153246	0.165613	0.0702364	0.325719	0.412954	0.688309	0.315469
C4064	0.400483	0.222393	0.13084	0.15344	0.166338	0.0704329	0.326705	0.415344	0.689951	0.316705
C4065	0.396562	0.220666	0.132441	0.154932	0.171432	0.0718438	0.333973	0.432296	0.70211	0.325577
C4066	0.401251	0.222731	0.130552	0.153176	0.16535	0.0701653	0.325364	0.412087	0.687717	0.315022
C4067	0.404737	0.22427	0.129357	0.152095	0.160906	0.0689873	0.319608	0.397558	0.67818	0.307608
C4072	0.396512	0.220644	0.132463	0.154953	0.171498	0.0718623	0.33407	0.432516	0.702274	0.325693
C4075	0.404958	0.224367	0.129288	0.152033	0.160628	0.0689149	0.319262	0.396653	0.67761	0.307152
C4076	0.397601	0.221123	0.131995	0.154513	0.170074	0.0714627	0.331978	0.427751	0.698765	0.32318
C4079	0.398071	0.22133	0.131798	0.154329	0.169462	0.071292	0.331092	0.425707	0.697281	0.322107
C4805	0.401846	0.222994	0.130335	0.152978	0.164586	0.0699597	0.324342	0.409575	0.686018	0.313729
CIII-490	0.403059	0.223529	0.12991	0.152591	0.163036	0.0695465	0.322309	0.404497	0.682646	0.31113
CIII-491	0.398996	0.221737	0.131421	0.153978	0.16826	0.0709593	0.329379	0.421709	0.694414	0.320015
CIII-492	0.403611	0.223772	0.129724	0.152423	0.162334	0.0693611	0.321407	0.402205	0.681153	0.309963
CIII-493	0.401538	0.222858	0.130447	0.15308	0.164982	0.070066	0.324869	0.410875	0.686895	0.314398
CIII-495	0.398614	0.221569	0.131575	0.154121	0.168756	0.0710962	0.330082	0.423357	0.69559	0.320876
CIII-808	0.401388	0.222792	0.130502	0.15313	0.165174	0.0701177	0.325126	0.411506	0.687323	0.314723
CIII-953	0.400239	0.222285	0.130933	0.153526	0.166653	0.0705185	0.327137	0.416383	0.690671	0.317243
CIII-954	0.399761	0.222075	0.131118	0.153697	0.167269	0.070687	0.32799	0.418424	0.692095	0.318303
CIII-955	0.400974	0.222609	0.130655	0.15327	0.165706	0.0702614	0.325844	0.413258	0.688517	0.315627
CIII-956	0.400635	0.22246	0.130782	0.153387	0.166142	0.0703795	0.326437	0.414696	0.689504	0.31637
2014-52-419	0.398212	0.221392	0.13174	0.154275	0.169278	0.0712411	0.330829	0.425096	0.69684	0.321787
E186	0.398177	0.221377	0.131755	0.154289	0.169324	0.0712538	0.330895	0.425249	0.69695	0.321867
E190	0.39614	0.220481	0.132627	0.155107	0.171986	0.0720001	0.334797	0.434153	0.703495	0.32656
E198	0.396283	0.220543	0.132563	0.155048	0.171798	0.0719471	0.334517	0.433524	0.703025	0.326227
PH132-06	0.395203	0.220069	0.133048	0.155505	0.173217	0.0723499	0.336656	0.438299	0.706621	0.328761
PH133-06	0.39908	0.221775	0.131387	0.153946	0.168151	0.0709292	0.329225	0.421347	0.694157	0.319826
PH28-06	0.396202	0.220508	0.132599	0.155081	0.171905	0.0719772	0.334676	0.433882	0.703292	0.326416
POZI-05	0.398677	0.221597	0.13155	0.154097	0.168674	0.0710736	0.329966	0.423085	0.695395	0.320733
111	0.397339	0.221008	0.132106	0.154617	0.170416	0.0715584	0.332477	0.428894	0.699601	0.323782
120	0.397049	0.220881	0.13223	0.154734	0.170795	0.0716645	0.333031	0.43016	0.700531	0.324449
148	0.398025	0.22131	0.131817	0.154347	0.169522	0.0713086	0.331179	0.425907	0.697425	0.322211
162	0.397402	0.221036	0.132079	0.154592	0.170334	0.0715354	0.332357	0.428619	0.6994	0.323637
58	0.396207	0.22051	0.132597	0.155079	0.171898	0.0719753	0.334666	0.433859	0.703275	0.326404
69	0.395709	0.220291	0.132819	0.155289	0.172552	0.0721607	0.335648	0.436059	0.704926	0.32757
71	0.397971	0.221286	0.13184	0.154369	0.169593	0.0713285	0.331281	0.426144	0.697597	0.322336
77	0.393802	0.219453	0.133701	0.156126	0.175068	0.0728808	0.339512	0.444558	0.711433	0.332103
90	0.398348	0.221452	0.131684	0.154223	0.169102	0.0711921	0.330576	0.424508	0.696416	0.321478
42734	0.401426	0.222808	0.130488	0.153117	0.165125	0.0701046	0.325061	0.411346	0.687214	0.31464
50586	0.394752	0.21987	0.133255	0.155702	0.173812	0.0725199	0.337566	0.440307	0.708153	0.32983
Ad744	0.398131	0.221357	0.131774	0.154306	0.169384	0.0712704	0.330981	0.425448	0.697094	0.321971
Ad745	0.396987	0.220853	0.132257	0.154759	0.170876	0.0716874	0.333152	0.430434	0.700733	0.324593
Ah790	0.398824	0.221662	0.13149	0.154042	0.168483	0.0710208	0.329694	0.42245	0.694941	0.320401
1008	0.40054	0.222418	0.130818	0.15342	0.166264	0.0704127	0.326604	0.415099	0.689782	0.316578
108673	0.395722	0.220297	0.132813	0.155283	0.172534	0.0721556	0.335621	0.435998	0.70488	0.327538
13462	0.39419	0.219623	0.133517	0.155951	0.174555	0.072733	0.338713	0.442819	0.710085	0.331172
45000	0.398683	0.2216	0.131547	0.154095	0.168666	0.0710713	0.329954	0.423057	0.695375	0.320719
62366	0.401073	0.222653	0.130618	0.153236	0.165579	0.070227	0.325672	0.41284	0.688231	0.31541
62416	0.399492	0.221956	0.131223	0.153794	0.167617	0.0707824	0.328475	0.419576	0.692904	0.318903
62417	0.395907	0.220378	0.13273	0.155205	0.172292	0.0720868	0.335256	0.435183	0.704267	0.327106
62418	0.402359	0.22322	0.130153	0.152812	0.16393	0.0697843	0.323475	0.407424	0.684579	0.312626
62419	0.399262	0.221855	0.131314	0.153879	0.167915	0.0708641	0.328892	0.420563	0.693601	0.319417
62420	0.398647	0.221584	0.131562	0.154109	0.168713	0.0710844	0.330021	0.423215	0.695488	0.320801
62421	0.401765	0.222958	0.130365	0.153005	0.16469	0.0699877	0.32448	0.409917	0.686248	0.313905
64195	0.401628	0.222898	0.130414	0.15305	0.164866	0.0700348	0.324714	0.410494	0.686638	0.314202
64708	0.395826	0.220342	0.132766	0.155239	0.172398	0.072117	0.335416	0.435541	0.704536	0.327295
64722	0.396324	0.220562	0.132545	0.15503	0.171744	0.0719318	0.334436	0.433342	0.702889	0.32613
64724	0.396793	0.220768	0.132341	0.154838	0.17113	0.0717587	0.333526	0.431283	0.70136	0.325042
64726	0.397244	0.220966	0.132147	0.154655	0.17054	0.0715931	0.332658	0.429309	0.699905	0.324
8952	0.402321	0.223203	0.130166	0.152824	0.163979	0.0697971	0.323538	0.407581	0.684684	0.312706
94319	0.400144	0.222244	0.130969	0.153559	0.166774	0.0705517	0.327305	0.416786	0.690951	0.317452
97894	0.395866	0.22036	0.132749	0.155222	0.172346	0.0721021	0.335337	0.435364	0.704403	0.327202
98561	0.397005	0.220861	0.132249	0.154752	0.170853	0.0716807	0.333117	0.430354	0.700674	0.324551
1261-100	0.401609	0.222889	0.130421	0.153056	0.164891	0.0700415	0.324748	0.410576	0.686693	0.314244
1634-01	0.400111	0.222229	0.130982	0.153571	0.166817	0.0705633	0.327363	0.416926	0.691049	0.317525
999-086	0.400379	0.222347	0.130879	0.153476	0.166472	0.0704692	0.326888	0.415785	0.690257	0.316934
1958-165	0.399776	0.222081	0.131112	0.153691	0.16725	0.0706817	0.327963	0.41836	0.69205	0.31827
1959-189	0.39604	0.220436	0.132671	0.155149	0.172117	0.0720374	0.334994	0.434596	0.703827	0.326794
2000-374	0.400844	0.222552	0.130703	0.153315	0.165873	0.0703066	0.326071	0.413809	0.688894	0.315911
2000-379	0.398877	0.221685	0.131469	0.154022	0.168414	0.0710017	0.329596	0.42222	0.694778	0.320281
2005-235	0.3985	0.221519	0.131622	0.154165	0.168904	0.0711373	0.330294	0.423851	0.695944	0.321134
2005-645	0.395546	0.220219	0.132892	0.155358	0.172767	0.0722216	0.335972	0.436781	0.705471	0.327954
2005-646	0.402397	0.223237	0.130139	0.152799	0.163881	0.0697711	0.32341	0.407261	0.684471	0.312543
2005-647	0.402493	0.223279	0.130106	0.152769	0.163759	0.0697387	0.323251	0.406863	0.684207	0.312339
A1974	0.398421	0.221484	0.131654	0.154195	0.169007	0.0711658	0.33044	0.424193	0.696189	0.321313
VM298	0.396609	0.220687	0.13242	0.154913	0.171371	0.0718264	0.333881	0.432089	0.701957	0.325467
VM333	0.397091	0.220899	0.132212	0.154717	0.170741	0.0716494	0.332952	0.42998	0.700398	0.324354
VM370	0.395122	0.220033	0.133085	0.15554	0.173324	0.0723805	0.336819	0.43866	0.706896	0.328953
VM423	0.399948	0.222157	0.131045	0.15363	0.167028	0.0706211	0.327656	0.417626	0.691536	0.317888
VM424	0.401277	0.222743	0.130543	0.153167	0.165316	0.070156	0.325317	0.411974	0.68764	0.314964
VM425	0.400562	0.222428	0.13081	0.153412	0.166235	0.070405	0.326565	0.415005	0.689717	0.31653
VM429	0.39695	0.220837	0.132273	0.154774	0.170925	0.0717009	0.333222	0.430595	0.700851	0.324678
VM458	0.39744	0.221053	0.132063	0.154577	0.170284	0.0715215	0.332284	0.428453	0.699278	0.32355
14330	0.400344	0.222331	0.130893	0.153489	0.166517	0.0704815	0.32695	0.415935	0.69036	0.317011
14331	0.399554	0.221983	0.131199	0.153772	0.167538	0.0707605	0.328364	0.419313	0.692719	0.318765
14332	0.402088	0.223101	0.130249	0.152899	0.164276	0.0698767	0.323931	0.408558	0.685336	0.313207
14333	0.399919	0.222144	0.131056	0.15364	0.167065	0.0706312	0.327707	0.417748	0.691622	0.317952
C3868	0.399646	0.222024	0.131163	0.153738	0.167419	0.0707278	0.328198	0.418917	0.692441	0.31856
C3869	0.39221	0.218754	0.134475	0.156867	0.177181	0.0734945	0.342865	0.451751	0.717093	0.335969
1993-109-019	0.396175	0.220496	0.132611	0.155093	0.17194	0.0719872	0.334729	0.434001	0.703381	0.326479
1993-109-022	0.395821	0.22034	0.132769	0.155241	0.172404	0.0721187	0.335426	0.435562	0.704552	0.327306
1993-109-024	0.398739	0.221625	0.131524	0.154074	0.168593	0.0710511	0.32985	0.422815	0.695202	0.320592
E161	0.398505	0.221521	0.13162	0.154163	0.168897	0.0711353	0.330283	0.423827	0.695927	0.321122
E176	0.400706	0.222491	0.130755	0.153363	0.166051	0.0703549	0.326313	0.414396	0.689298	0.316215
E177	0.398829	0.221664	0.131488	0.15404	0.168477	0.0710191	0.329686	0.42243	0.694927	0.320391
E178	0.396666	0.220712	0.132396	0.15489	0.171297	0.0718056	0.333772	0.431842	0.701774	0.325337
E179	0.395749	0.220309	0.132801	0.155272	0.172499	0.0721456	0.335568	0.43588	0.704791	0.327475
E180	0.396614	0.220689	0.132419	0.154911	0.171365	0.0718248	0.333873	0.43207	0.701943	0.325457
E181	0.397208	0.220951	0.132162	0.15467	0.170587	0.0716062	0.332727	0.429465	0.70002	0.324083
E185	0.400021	0.222189	0.131017	0.153603	0.166933	0.0705951	0.327524	0.417312	0.691317	0.317725
E206	0.398969	0.221726	0.131432	0.153988	0.168295	0.0709689	0.329428	0.421825	0.694497	0.320075
M238-67	0.391578	0.218476	0.134793	0.157172	0.178024	0.0737413	0.344229	0.454632	0.719399	0.337525
M259-67	0.394128	0.219596	0.133546	0.155979	0.174636	0.0727564	0.338839	0.443094	0.710298	0.331319
M291-67	0.395119	0.220031	0.133086	0.155542	0.173328	0.0723817	0.336826	0.438674	0.706907	0.328961
M338-67	0.39756	0.221105	0.132012	0.15453	0.170128	0.0714777	0.332057	0.42793	0.698896	0.323275
M339-67	0.394605	0.219806	0.133323	0.155766	0.174006	0.0725754	0.337864	0.440962	0.708655	0.33018
M346-67	0.398879	0.221686	0.131468	0.154021	0.168411	0.071001	0.329593	0.422212	0.694772	0.320277
M367-67	0.396966	0.220844	0.132266	0.154768	0.170904	0.0716953	0.333193	0.430527	0.700802	0.324643
M449-67	0.39876	0.221634	0.131516	0.154066	0.168567	0.0710438	0.329813	0.422727	0.695139	0.320546
M454-67	0.395898	0.220374	0.132734	0.155209	0.172304	0.0720902	0.335274	0.435223	0.704297	0.327127
L1	0.394113	0.219589	0.133553	0.155985	0.174656	0.0727622	0.338871	0.443163	0.710351	0.331356
L2	0.397115	0.22091	0.132202	0.154707	0.170708	0.0716402	0.332905	0.429871	0.700318	0.324297
L3	0.396528	0.220651	0.132456	0.154946	0.171477	0.0718564	0.334039	0.432446	0.702223	0.325656
L4	0.394885	0.219929	0.133193	0.155643	0.173636	0.0724695	0.337296	0.439713	0.707698	0.329514
L5	0.394996	0.219978	0.133142	0.155595	0.17349	0.0724277	0.337072	0.439218	0.707321	0.32925
29271	0.397578	0.221113	0.132005	0.154523	0.170104	0.0714712	0.332022	0.427852	0.698839	0.323233
42930	0.397943	0.221274	0.131852	0.154379	0.169629	0.0713386	0.331334	0.426265	0.697685	0.3224
C290	0.401085	0.222658	0.130614	0.153232	0.165563	0.0702228	0.325651	0.412788	0.688195	0.315384
