# Supplementary material for: Mandible shape variation and feeding biomechanics in minks
Source: Sci Rep. 2022 Mar 23;12:4997. doi: 10.1038/s41598-022-08754-4 (PMC8943020; doi:10.1038/s41598-022-08754-4)
Supplement: Supplementary file 3 — Supplementary Information 3. [file 41598_2022_8754_MOESM3_ESM.xlsx]

## Sheet: specimens
Table S2. Results of the non-parametric ANOVAs on lever arms and mechanical advantages.
For each analysis the value of the F statistic and its associated p-value is given. R squared values are also provided, as they can be interpreted as the percentage variation explained by that particular factor. Additionally, mean values of each variable are presented for each species (Mlu, European mink; Nvi, American mink) and sex, while the slope of the regression on centroid size is also pres…
For the sexual dimorphism analyses, the p-values of the pairwise comparisons by species and sex are presented. For the interactions with size, trajectories where compared in magnitude and orientation (see text for details), and for each test the value of the Z statistic and its associated p-value are given. Additionally, slopes for each species and each sex, as well as the angle between them, are…
Significant results are highlighted in green.
Abbreviations: F, female; M, male; mata, lever arm of the anterior temporalis; matp, lever arm of the posterior temporalis; madm, lever arm of the deep masseter; masm, lever arm of the superficial masseter; MluF, female European mink; MluM, male European mink; NviF, female American mink; NviM, male American mink; out.c, out-lever at the canine; out.m, out-lever at the carnassial (m1); spp, specie…
			ANOVA by spp						ANOVA by sex					regressions on centroid size					species*sex interaction				pairwise differences						species*size interaction		differences in magnitude				differences in orientation					sex*size interaction		differences in magnitude				differences in orientation
	F	p-value	R squared	Mlu	Nvi		F	p-value	R squared	Male	Female		F	p-value	R squared	slope		F	p-value	R squared	MluF_MluM	MluF_NviF	MluF_NviM	MluM_NviF	MluM_NviM	NviF_NviM		F	p-value	R squared	Mlu_slope	Nvi_slope	Z	p-value	angle	Z	p-value		F	p-value	R squared	F_slope	M_slope	Z	p-value	angle	Z	p-value
out.c	3.524	0.0605	0.0202	31.31	32.09		130.766	0.0001	0.4377	33.33	29.93		5572.32	0.0001	0.9702	0.404		15.3	0.0004	0.0436	0.0086	0.7886	0.0006	0.0006	0.0006	0.0006		0.594	0.4402	0.0001	0.394	0.405	-0.042	0.4373	0	-0.721	0.6737		0.304	0.583	0.0001	0.404	0.413	-0.411	0.5804	8.53774e-07	1.269	0.1918
out.m	0.306	0.5818	0.0018	17.62	17.77		142.545	0.0001	0.459	18.74	16.42		1780.06	0.0001	0.9124	0.26		11.847	0.0008	0.0352	0.0051	0.3646	0.0006	0.0006	0.013	0.0006		2.247	0.1329	0.0011	0.2819	0.2585	1.182	0.1306	0	-0.323	0.54745		0.022	0.8861	0	0.253	0.25	-1.089	0.8854	0	-0.531	0.61125
mata	0.02	0.8889	0.0001	10.57	10.54		142.971	0.0001	0.4598	11.26	9.65		1153.62	0.0001	0.8709	0.176		6.816	0.0105	0.0212	0.0021	0.3488	0.0006	0.0006	0.146	0.0006		4.436	0.0385	0.0029	0.2008	0.1742	2.136	0.0375	1.20742e-06	2.484	0.01015		1.469	0.2287	0.0011	0.177	0.159	0.684	0.2264	8.53774e-07	1.762	0.1219
matp	0.687	0.4118	0.004	12.47	12.29		147.774	0.0001	0.468	13.16	11.34		676.811	0.0001	0.7983	0.188		9.56	0.0027	0.029	0.0024	0.2278	0.0006	0.0006	0.2278	0.0006		0.91	0.3358	0.0009	0.207	0.1902	0.276	0.3325	8.53774e-07	1.352	0.17695		1.138	0.2952	0.0013	0.183	0.161	0.427	0.2918	8.53774e-07	1.701	0.1285
madm	34.499	0.0001	0.1679	12.56	14.05		74.726	0.0001	0.3079	14.38	12.48		647.812	0.0001	0.7912	0.242		15.058	0.0003	0.0391	0.0501	0.086	0.0006	0.4963	0.0006	0.0006		2.158	0.1481	0.0015	0.2084	0.2364	1.103	0.1457	8.53774e-07	1.16	0.2136		6.033	0.0166	0.0071	0.221	0.286	2.706	0.0162	0	-0.451	0.5854
masm	94.891	0.0001	0.3569	6.27	5.42		47.539	0.0001	0.2206	5.99	5.35		57.225	0.0001	0.2507	0.054		4.759	0.0265	0.0133	0.117	0.0006	0.117	0.0006	0.0006	0.0006		0.215	0.6385	0.0004	0.0675	0.0619	-0.542	0.6368	0	-0.559	0.62035		4.293	0.0436	0.018	0.063	0.022	2.091	0.0403	0	-0.09	0.63085
MAc,ta	17.725	0.0002	0.0939	0.34	0.33		67.747	0.0001	0.2874	0.34	0.32		91.988	0.0001	0.3498	0.001		0.02	0.8849	0.0001	0.002	0.081	0.081	0.0006	0.0309	0.0006		8.156	0.0065	0.0231	0.0022	0.0013	3.322	0.0063	0	-0.636	0.646		4.886	0.028	0.0177	0.0014	0.0006	2.332	0.0265	8.53774e-07	-0.033	0.1352
MAc,dm	101.82	0.0001	0.3732	0.4	0.44		11.3	0.0011	0.063	0.43	0.42		52.805	0.0001	0.2359	0.002		3.189	0.0779	0.0099	0.1871	0.0006	0.0006	0.0006	0.0006	0.0006		0.131	0.7176	0.0004	0.0016	0.0019	-0.724	0.7163	8.53774e-07	-0.01	0.14765		3.789	0.053	0.0166	0.002	0.003	1.904	0.0516	0	-0.587	0.6298
MAm,tp	12.055	0.0005	0.0659	0.71	0.69		7.075	0.0088	0.0404	0.7	0.69		1.95	0.1626	0.0113	0.001		0.046	0.8343	0.0003	0.5194	0.179	0.5621	0.0006	0.179	0.179		0.061	0.8031	0.0003	0.0005	0.0007	-0.748	0.7405	8.53774e-07	-0.553	0.3367		1.242	0.2706	0.0071	0	0.001	-0.79	0.7562	180	1.06	0.17575
MAm,sm	175.665	0.0001	0.5067	0.36	0.31		1.098	0.303	0.0065	0.32	0.33		16.066	0.0001	0.0859	-0.002		0.003	0.9574	0	0.2365	0.0006	0.0006	0.0006	0.0006	0.1546		1.566	0.2067	0.0041	0.0019	0.0009	0.894	0.1821	8.53774e-07	-0.22	0.17895		3.121	0.0837	0.0165	0.001	0.003	1.588	0.0812	0	-0.055	0.6303
[truncated: 3 more columns]

## Sheet: PC1
			ANOVA by spp						ANOVA by sex					regressions on centroid size					species*sex interaction				pairwise differences						species*size interaction		differences in magnitude				differences in orientation					sex*size interaction		differences in magnitude				differences in orientation
	F	p-value	R squared	Mlu	Nvi		F	p-value	R squared	Male	Female		F	p-value	R squared	slope		F	p-value	R squared	MluF_MluM	MluF_NviF	MluF_NviM	MluM_NviF	MluM_NviM	NviF_NviM		F	p-value	R squared	Mlu_slope	Nvi_slope	Z	p-value	angle	Z	p-value		F	p-value	R squared	F_slope	M_slope	Z	p-value	angle	Z	p-value
out.c	741.748	0.0001	0.8127	0.398329	0.398606		5.965	0.0184	0.0343	0.398488	0.398542		0.123	0.7251	0.0007	0		0.58	0.4511	0.0006	0.7275	0.0006	0.0006	0.0006	0.0006	0.5758		0.941	0.3346	0.001	0	0	0.522	0.2626	0	-0.379	0.67425		8.393	0.0048	0.0442	1.55116e-06	1.22053e-05	2.471	0.0195	180	4.564	0.04005
out.m	765.555	0.0001	0.8174	0.224665	0.219933		5.913	0.019	0.034	0.221949	0.221032		0.133	0.7164	0.0008	0		0.501	0.4817	0.0005	0.7184	0.0006	0.0006	0.0006	0.0006	0.6004		1.141	0.2888	0.0012	0.0001	0	0.705	0.2172	0	-0.377	0.6783		8.425	0.0045	0.0443	2.65255e-05	0.000208848	2.478	0.019	180	4.569	0.04005
mata	763.592	0.0001	0.817	0.134709	0.130047		5.918	0.0189	0.034	0.132034	0.13113		0.132	0.7169	0.0008	0		0.508	0.4788	0.0005	0.7197	0.0006	0.0006	0.0006	0.0006	0.599		1.123	0.2925	0.0012	0.0001	0	0.689	0.2203	0	-0.377	0.68015		8.423	0.0046	0.0443	2.61334e-05	0.000205768	2.477	0.0189	180	4.574	0.0169
matp	760.014	0.0001	0.8163	0.159558	0.151405		5.925	0.0189	0.0341	0.154879	0.153297		0.131	0.7177	0.0008	0		0.52	0.4736	0.0005	0.7206	0.0006	0.0006	0.0006	0.0006	0.5976		1.091	0.2991	0.0011	0.0001	0.0001	0.661	0.2267	0	-0.377	0.67595		8.418	0.0046	0.0443	4.57181e-05	0.000359955	2.476	0.0192	180	4.585	0.03845
madm	735.921	0.0001	0.8114	0.160842	0.173153		5.977	0.0183	0.0344	0.167898	0.170305		0.121	0.7269	0.0007	0		0.604	0.4429	0.0007	0.7311	0.0006	0.0006	0.0006	0.0006	0.5704		0.888	0.3491	0.0009	0.0002	0.0001	0.47	0.2766	0	-0.379	0.67715		8.385	0.0048	0.0441	6.9126e-05	0.000544175	2.47	0.0196	180	4.559	0.0173
masm	753.13	0.0001	0.815	0.0783095	0.0674317		5.941	0.0188	0.0342	0.0720696	0.0699537		0.128	0.7199	0.0007	0		0.542	0.4655	0.0006	0.7225	0.0006	0.0006	0.0006	0.0006	0.5896		1.033	0.3119	0.0011	0.0001	0.0001	0.608	0.24	0	-0.378	0.6781		8.409	0.0046	0.0442	6.10262e-05	0.000480388	2.474	0.0193	180	4.569	0.04515
MAc,ta	763.739	0.0001	0.8171	0.338185	0.326256		5.917	0.0189	0.034	0.331339	0.329026		0.132	0.7169	0.0008	0		0.508	0.4791	0.0005	0.7195	0.0006	0.0006	0.0006	0.0006	0.5992		1.124	0.2923	0.0012	0.0002	0.0001	0.69	0.2199	0	-0.377	0.6757		8.423	0.0046	0.0443	6.68742e-05	0.000526549	2.477	0.0189	180	4.574	0.01715
MAc,dm	736.447	0.0001	0.8116	0.403791	0.434394		5.976	0.0183	0.0343	0.421333	0.427316		0.121	0.7266	0.0007	0		0.602	0.4437	0.0006	0.7308	0.0006	0.0006	0.0006	0.0006	0.5712		0.892	0.3478	0.0009	0.0004	0.0002	0.473	0.2761	0	-0.379	0.67355		8.386	0.0048	0.0441	0.000171836	0.00135277	2.47	0.0196	180	4.559	0.0166
MAm,tp	738.784	0.0001	0.812	0.710189	0.688383		5.971	0.0184	0.0343	0.697689	0.693428		0.122	0.7261	0.0007	0		0.592	0.4468	0.0006	0.7293	0.0006	0.0006	0.0006	0.0006	0.573		0.914	0.3416	0.001	0.0003	0.0001	0.495	0.2701	0	-0.379	0.6766		8.389	0.0048	0.0441	0.000122439	0.000963703	2.47	0.0195	180	4.559	0.01675
MAm,sm	733.574	0.0001	0.811	0.348532	0.306546		5.983	0.0183	0.0344	0.324469	0.316253		0.12	0.7282	0.0007	0		0.609	0.4418	0.0007	0.7318	0.0006	0.0006	0.0006	0.0006	0.5672		0.875	0.3524	0.0009	0.0005	0.0003	0.457	0.2802	0	-0.379	0.67885		8.381	0.0048	0.0441	0.000235878	0.00185605	2.469	0.0198	180	4.554	0.03875
[truncated: 3 more columns]

## Sheet: PC2
			ANOVA by spp						ANOVA by sex					regressions on centroid size					species*sex interaction				pairwise differences						species*size interaction		differences in magnitude				differences in orientation					sex*size interaction		differences in magnitude				differences in orientation
	F	p-value	R squared	Mlu	Nvi		F	p-value	R squared	Male	Female		F	p-value	R squared	slope		F	p-value	R squared	MluF_MluM	MluF_NviF	MluF_NviM	MluM_NviF	MluM_NviM	NviF_NviM		F	p-value	R squared	Mlu_slope	Nvi_slope	Z	p-value	angle	Z	p-value		F	p-value	R squared	F_slope	M_slope	Z	p-value	angle	Z	p-value
out.c	4.3	0.0401	0.0245	0.398202	0.398678		36.26	0.0001	0.1775	0.399084	0.397855		84.439	0.0001	0.3306	0.000130738		7.37393	0.0076	0.0332677	0.3562	0.8989	0.0006	0.1842	0.0008	0.0006		1.99704	0.1603	0.0077369	8.47631e-05	0.000137628	1.04405	0.1577	8.53774e-07	-0.00999914	0.1209		0.636057	0.4294	0.00246916	0.00015358	0.000120998	0.00643416	0.4269	0	-0.00999961	0.6152
out.m	4.262	0.0416	0.0243	0.220705	0.221956		36.277	0.0001	0.1776	0.223027	0.219788		84.472	0.0001	0.3307	0.000344669		7.36347	0.0076	0.0332314	0.3562	0.8953	0.0006	0.1818	0.0008	0.0006		1.99504	0.1604	0.00772952	0.000223587	0.00036287	1.04303	0.1579	0	-0.00999963	0.62995		0.648763	0.4254	0.00251814	0.000405327	0.000318596	0.0196751	0.4223	0	-0.00999964	0.63855
mata	4.253	0.0421	0.0243	0.130789	0.132052		36.281	0.0001	0.1776	0.133135	0.129861		84.48	0.0001	0.3307	0.000348263		7.36091	0.0076	0.0332225	0.3564	0.8936	0.0006	0.1809	0.0008	0.0006		1.99455	0.1605	0.00772773	0.000225949	0.000366664	1.04278	0.158	8.53774e-07	-0.00999916	0.1481		0.651871	0.4244	0.00253013	0.000409663	0.000321821	0.0228932	0.4213	0	-0.00999963	0.63475
matp	4.525	0.0359	0.0258	0.153312	0.154698		36.158	0.0001	0.1771	0.155835	0.152355		84.226	0.0001	0.33	0.000370352		7.42726	0.0075	0.0334457	0.358	0.9237	0.0006	0.2019	0.0008	0.0006		2.0017	0.1592	0.00775317	0.000239537	0.000389574	1.04595	0.1574	8.53774e-07	-0.00999917	0.1572		0.566054	0.4552	0.00219927	0.00043235	0.00034517	-0.0691766	0.4534	8.53774e-07	-0.00999917	0.15775
madm	4.243	0.0424	0.0242	0.167837	0.169438		36.285	0.0001	0.1776	0.170814	0.166657		84.488	0.0001	0.3307	0.000442177		7.35828	0.0075	0.0332136	0.3564	0.8924	0.0006	0.1806	0.0008	0.0006		1.99426	0.1607	0.00772674	0.000286913	0.000465556	1.04265	0.1583	0	-0.00999964	0.6472		0.655244	0.4226	0.00254314	0.000520284	0.000408471	0.0263777	0.4208	0	-0.00999963	0.63325
masm	3.838	0.0528	0.022	0.0713597	0.0710504		36.426	0.0001	0.1782	0.070766	0.0716099		84.727	0.0001	0.3313	-8.97239e-05		7.23346	0.0083	0.0327745	0.3518	0.857	0.0006	0.1578	0.0012	0.0006		1.96717	0.161	0.00762947	5.85893e-05	9.45755e-05	1.02823	0.159	8.53774e-07	-0.00999916	0.14625		0.802281	0.3731	0.00311073	0.000106832	8.17631e-05	0.170187	0.3701	8.53774e-07	-0.00999917	0.1544
MAc,ta	4.182	0.0439	0.0239	0.328434	0.331186		36.31	0.0001	0.1777	0.333573	0.326379		84.537	0.0001	0.3308	0.000765316		7.34096	0.0077	0.0331533	0.3556	0.8884	0.0006	0.1761	0.0008	0.0006		1.99087	0.1609	0.00771441	0.000497035	0.000805922	1.0409	0.1582	0	-0.00999964	0.6452		0.676147	0.4157	0.00262374	0.000902092	0.000705563	0.0477583	0.4132	8.53774e-07	-0.00999916	0.15295
MAc,dm	4.17	0.0439	0.0238	0.421468	0.424952		36.315	0.0001	0.1777	0.42798	0.41886		84.545	0.0001	0.3308	0.000970234		7.33787	0.0077	0.0331429	0.3562	0.8874	0.0006	0.1752	0.0008	0.0006		1.99054	0.1609	0.00771331	0.0006302	0.00102175	1.04075	0.1582	0	-0.00999962	0.6266		0.680093	0.4141	0.00263897	0.00114401	0.000894146	0.0517566	0.4116	0	-0.00999962	0.62225
MAm,tp	4.709	0.0323	0.0268	0.694594	0.696837		36.081	0.0001	0.1768	0.698626	0.693107		84.056	0.0001	0.3296	0.000587522		7.45694	0.0072	0.0335304	0.3584	0.9458	0.0006	0.2187	0.0008	0.0006		1.99314	0.1606	0.00771893	0.000379865	0.000617517	1.04037	0.1584	8.53774e-07	-0.00999913	0.11895		0.516943	0.4767	0.00200975	0.000682699	0.000550404	-0.125144	0.4731	0	-0.00999962	0.61935
MAm,sm	3.767	0.0547	0.0216	0.323409	0.320321		36.431	0.0001	0.1782	0.317445	0.325951		84.722	0.0001	0.3313	-0.000904294		7.21754	0.0082	0.0327266	0.3508	0.8486	0.0006	0.1506	0.0016	0.0006		1.97042	0.1604	0.00764441	0.000590478	0.000953533	1.03033	0.1587	8.53774e-07	-0.00999916	0.15385		0.826151	0.3661	0.00320341	0.0010787	0.000822294	0.192231	0.3627	8.53774e-07	1.61046	0.13925
[truncated: 3 more columns]

## Sheet: PC3
			ANOVA by spp						ANOVA by sex					regressions on centroid size					species*sex interaction				pairwise differences						species*size interaction		differences in magnitude				differences in orientation					sex*size interaction		differences in magnitude				differences in orientation
	F	p-value	R squared	Mlu	Nvi		F	p-value	R squared	Male	Female		F	p-value	R squared	slope		F	p-value	R squared	MluF_MluM	MluF_NviF	MluF_NviM	MluM_NviF	MluM_NviM	NviF_NviM		F	p-value	R squared	Mlu_slope	Nvi_slope	Z	p-value	angle	Z	p-value		F	p-value	R squared	F_slope	M_slope	Z	p-value	angle	Z	p-value
out.c	0.445026	0.502	0.00259574	0.398339	0.398603		22.6997	0.0001	0.119034	0.397792	0.399473		25.0787	0.0001	0.127901	-0.000138616		0.472269	0.4952	0.00249843	0.01	1	0.0153	0.0024	1	0.005		0.600285	0.4373	0.00305293	0.000190117	0.000133514	-0.0109913	0.4345	0	-0.125051	0.63035		1.39522	0.2431	0.00711108	3.14187e-05	0.000123799	0.808279	0.2019	0	-0.344303	0.66935
out.m	0.446491	0.5017	0.00260426	0.221449	0.221565		22.692	0.0001	0.118998	0.221208	0.221948		25.0796	0.0001	0.127905	-6.10415e-05		0.47249	0.4953	0.00249969	0.01	1	0.0153	0.0024	1	0.005		0.600481	0.4373	0.00305385	8.37249e-05	5.87956e-05	-0.0107587	0.4342	8.53774e-07	-0.125051	0.14955		1.39243	0.2438	0.00709713	1.38707e-05	5.4513e-05	0.80601	0.2026	0	-0.34394	0.66865
mata	0.344595	0.5528	0.00201113	0.131723	0.131628		23.1872	0.0001	0.12128	0.131956	0.131265		24.9159	0.0001	0.127176	5.64886e-05		0.456241	0.5	0.00240814	0.0092	1	0.0114	0.0024	1	0.0035		0.584945	0.4399	0.00298178	7.71834e-05	5.43221e-05	-0.0291636	0.4366	0	-0.129512	0.63795		1.60361	0.2123	0.00815214	1.04172e-05	5.06853e-05	0.972976	0.1677	8.53774e-07	-0.353677	0.2361
matp	0.329565	0.5621	0.00192358	0.154264	0.154177		23.2512	0.0001	0.121574	0.154482	0.153838		24.8742	0.0001	0.126991	5.26275e-05		0.453187	0.502	0.00239132	0.0092	1	0.0108	0.0024	1	0.0035		0.581989	0.4415	0.00296805	7.18618e-05	5.05967e-05	-0.0325757	0.4385	0	-0.129512	0.6344		1.6368	0.2082	0.00831815	9.35492e-06	4.72542e-05	0.998434	0.1631	0	-0.354928	0.67165
madm	0.432768	0.5079	0.00252442	0.169127	0.168788		22.764	0.0001	0.119331	0.169841	0.167655		25.0686	0.0001	0.127856	0.000180055		0.470667	0.4963	0.0024892	0.01	1	0.0147	0.0024	1	0.0045		0.598776	0.4367	0.00304594	0.000246846	0.000173393	-0.0127922	0.4341	0	-0.125463	0.6401		1.41946	0.2386	0.0072321	3.99157e-05	0.000160898	0.827899	0.1979	8.53774e-07	-0.344848	0.2307
masm	0.406034	0.5205	0.00236884	0.071207	0.0711161		22.8999	0.0001	0.119958	0.0714068	0.0708005		25.0379	0.0001	0.12772	4.98376e-05		0.4668	0.4984	0.00246717	0.0092	1	0.0135	0.0024	1	0.0035		0.595123	0.4378	0.00302898	6.8259e-05	4.79737e-05	-0.0171411	0.4351	8.53774e-07	-0.127503	0.15345		1.47332	0.2306	0.00750104	1.05009e-05	4.45896e-05	0.87107	0.1889	8.53774e-07	-0.348647	0.2319
MAc,ta	0.373799	0.5364	0.00218119	0.330703	0.330254		23.0532	0.0001	0.120664	0.331747	0.328616		24.9855	0.0001	0.127487	0.000256684		0.460704	0.4981	0.00243322	0.0096	1	0.0129	0.0024	1	0.0035		0.589572	0.439	0.00300297	0.000351089	0.000246966	-0.0237119	0.4364	0	-0.129113	0.6332		1.53828	0.223	0.00782545	5.07e-05	0.000229964	0.922296	0.1787	0	-0.350448	0.6677
MAc,dm	0.420874	0.5142	0.00245521	0.424633	0.423521		22.8241	0.0001	0.119608	0.42702	0.41974		25.0573	0.0001	0.127806	0.000599154		0.468612	0.4974	0.00247764	0.0096	1	0.0144	0.0024	1	0.0045		0.596964	0.438	0.00303741	0.000821018	0.000576889	-0.0149322	0.435	0	-0.125463	0.6328		1.44227	0.2351	0.00734595	0.000130023	0.000535663	0.846252	0.1938	0	-0.347203	0.6699
MAm,tp	0.368567	0.5386	0.00215073	0.696644	0.695897		23.0776	0.0001	0.120776	0.698393	0.693153		24.9748	0.0001	0.127439	0.000429412		0.459809	0.4985	0.00242822	0.0096	1	0.0126	0.0024	1	0.0035		0.588702	0.4398	0.00299894	0.000587225	0.000413119	-0.0247489	0.4367	0	-0.129512	0.63585		1.54947	0.221	0.00788134	8.38491e-05	0.000384807	0.931033	0.1771	0	-0.350808	0.6717
MAm,sm	0.405636	0.5207	0.00236653	0.321573	0.321001		22.9009	0.0001	0.119962	0.322829	0.319016		25.0382	0.0001	0.127721	0.000313451		0.466356	0.4987	0.00246482	0.0092	1	0.0135	0.0024	1	0.0035		0.594826	0.4379	0.00302749	0.000429282	0.000301731	-0.0174772	0.4351	8.53774e-07	-0.127503	0.1541		1.47318	0.2305	0.0075003	6.60493e-05	0.000280431	0.870952	0.1889	0	-0.348467	0.6707
[truncated: 3 more columns]
