# Supplementary material for: Mandible shape variation and feeding biomechanics in minks
Source: Sci Rep. 2022 Mar 23;12:4997. doi: 10.1038/s41598-022-08754-4 (PMC8943020; doi:10.1038/s41598-022-08754-4)
Supplement: Supplementary file 4 — Supplementary Information 4. [file 41598_2022_8754_MOESM4_ESM.xlsx]

## Sheet: Final
Table S3. Measured specimens
For each specimen, when available, sex and locality data is available. Genus and species are given as they appear on the collection record. The column spp denotes the species abbreviation used
throughout the manuscript, while population groups localities in different groups per species.
Values in bold italics denote missing data obtained from a CVA on cranial shape (see manuscript for details).
Museum abbreviations: BRSMG, Bristol City Museum and Art Gallery (Bristol, United Kingdom); HNHM, Hungarian Natural History Museum (Budapest, Hungary); MfN, Museum für Naturkunde
(Berlin, Germany); MHNG, Muséum d’Histoire Naturelle de Genève (Switzerland); MNHN, Muséum National d’Histoire Naturelle (Paris, France); NHMO, Natural History Museum at the University
of Oslo (Norway); NMB, Naturhistorisches Museum Basel (Switzerland); NMS, National Museum of Scotland (Edinburgh, United Kingdom); SPM, Dr Santiago Palazón’s private collection; TAMZ,
Estonian Museum of Natural History (Tallinn, Estonia); UoY, BioArCh at the University of York (United Kingdom).
Other abbreviations: F, female; M, male; Mlu, European mink; NE, North-Eastern population; Nvi, American mink; SE, South-Eastern population; W, Western population.
Museum	Specimen	Genus	species	spp	Sex	Country	Region	Locality	population
HNHM	4208a	Mustela	lutreola	Mlu	M	Romania	Mureş (Maros)	Lunca Bradului (Palotailva)	SE
HNHM	4208b	Mustela	lutreola	Mlu	F	Romania	Mureş (Maros)	Lunca Bradului (Palotailva)	SE
HNHM	57.41.1	Mustela	lutreola	Mlu	M	Ukraine	Zakarpatska (Karpatalja)	Rakhiv (Raho)	SE
MfN	22601	Mustela	lutreola	Mlu	F
MfN	25095	Mustela	lutreola	Mlu	F	Germany		Aquarium Berlin
MfN	29409	Mustela	lutreola	Mlu	M	Ukraine		Tschernyi, Wolga	SE
MfN	45106	Mustela	lutreola	Mlu	M	Romania		Karolinen	SE
MfN	47496	Mustela	lutreola	Mlu	M	Finland		Kajana	NE
MfN	64128	Mustela	lutreola	Mlu	F
MfN	64129	Mustela	lutreola	Mlu	M	Poland	Silesia
MfN	64130	Mustela	lutreola	Mlu	M	Poland	Silesia
MfN	64134	Mustela	lutreola	Mlu	M	Estonia		Dorpat	NE
MfN	64136	Mustela	lutreola	Mlu	F	Russia	Caucasus	Pjatigorsk	SE
MfN	64139	Mustela	lutreola	Mlu	F	Romania		Tulca	SE
MfN	64140	Mustela	lutreola	Mlu	M	Poland	Silesia
MfN	94303	Mustela	lutreola	Mlu	F	Germany		Eutin
MfN	94304	Mustela	lutreola	Mlu	F	Russia	Heidekrug	Skirwieth	NE
MfN	94305	Mustela	lutreola	Mlu	M	Poland		Elblag	NE
MfN	94306	Mustela	lutreola	Mlu	F	Russia	Kreis Wehlau	Tapiau	NE
MfN	94307	Mustela	lutreola	Mlu	M	Russia	Kreis Wehlau	Tapiau	NE
MfN	94308	Mustela	lutreola	Mlu	M	Latvia		Riga	NE
MfN	94309	Mustela	lutreola	Mlu	M	Latvia		Riga	NE
MfN	94310	Mustela	lutreola	Mlu	F	Latvia		Riga	NE
MfN	94311	Mustela	lutreola	Mlu	F	Latvia		Riga	NE
MfN	94312	Mustela	lutreola	Mlu	F	Estonia			NE
MfN	94313	Mustela	lutreola	Mlu	M	Estonia			NE
MfN	94314	Mustela	lutreola	Mlu	F	Finland			NE
MfN	94315	Mustela	lutreola	Mlu	F	Romania	Dobrudscha		SE
MfN	94316	Mustela	lutreola	Mlu	F	Romania	Dobrudscha		SE
MfN	94317	Mustela	lutreola	Mlu	M	Romania	Dobrudscha		SE
MfN	94318	Mustela	lutreola	Mlu	F	Romania	Dobrudscha		SE
MHNG	801.097	Mustela	lutreola	Mlu	M	Romania	Tulcea	Tulcea, région Dobrogea	SE
MHNG	1262	Mustela	lutreola	Mlu	M	France	Charente-Maritime	Chaniers	W
MNHN	1962-1715	Mustela	lutreola	Mlu	M
MNHN	1986-458	Mustela	lutreola	Mlu	M	France	Pyrenées Atlantiques	Saint-Pée-sur-Nivelle (Senpere)	W
MNHN	1986-459	Mustela	lutreola	Mlu	F	France	Pyrénées Atlantiques	Saint-Pée-sur-Nivelle (Senpere)	W
MNHN	1987-177	Mustela	lutreola	Mlu	M	France	Pyrénées Atlantiques	Saint-Pée-sur-Nivelle (Senpere)	W
MNHN	1991-350	Mustela	lutreola	Mlu	M	France	Commune de Pas (Mayenne)	le Grand Hallay	W
MNHN	2005-629	Mustela	lutreola	Mlu	M	Italy	Sicily	Messina
NHMO	BM3483	Mustela	lutreola	Mlu	M	Russian Empire	Terek Oblast / Caucasus		SE
NMB	14313	Mustela	lutreola	Mlu	M	Belarus			NE
NMS	E186	Mustela	lutreola	Mlu	F	Estonia			NE
NMS	E190	Mustela	lutreola	Mlu	M	Estonia		Albu	NE
NMS	E198	Mustela	lutreola	Mlu	M	Russia		Sosnovski
NMS	PH133.06	Mustela	lutreola	Mlu	M
NMS	PH28.06	Mustela	lutreola	Mlu	M
NMS	POZI.05	Mustela	lutreola	Mlu	M
SPM	58	Mustela	lutreola	Mlu	M	Spain	Tarragona	Punta Banya	W
SPM	69	Mustela	lutreola	Mlu	M	Spain	Navarra	Allo	W
SPM	71	Mustela	lutreola	Mlu	M	Spain	Navarra	Allo	W
SPM	77	Mustela	lutreola	Mlu	M	Spain	Navarra	Sesma	W
SPM	90	Mustela	lutreola	Mlu	F	Spain	Navarra	Aberin	W
SPM	111	Mustela	lutreola	Mlu	F	Spain		Elizada	W
SPM	120	Mustela	lutreola	Mlu	M	Spain	Navarra	Minas Ollín	W
SPM	148	Mustela	lutreola	Mlu	F	Spain	Navarra	Aberin	W
SPM	162	Mustela	lutreola	Mlu	F	Spain	Navarra	Cárcar	W
TAMZ	42734	Mustela	lutreola	Mlu	M	Estonia		Telliskivi tänav	NE
TAMZ	50586	Mustela	lutreola	Mlu	M	Estonia		Tallinn Zoo	NE
BRSMG	Ab4599	Mustela	lutreola	Nvi	F
BRSMG	Ad744	Mustela	vison	Nvi	F	United Kingdom		Harbertonford, Nr. Totnes. S. Devon	feral
BRSMG	Ad745	Mustela	vison	Nvi	F	United Kingdom		Podimore, Nr. Ilchester, Somerset.	feral
BRSMG	Ah790	Mustela	vison	Nvi	F	United Kingdom		Box Brook. Near Bath	feral
MfN	1008	Neovison	vison	Nvi	M	North America			wild
MfN	8952	Neovison	vison	Nvi	M	USA		Raleigh	wild
MfN	13462	Mustela	vison	Nvi	M
MfN	45000	Neovison	vison	Nvi	M	Poland/Lithuania/Kaliningrad oblast	Ostpreußen		feral
MfN	62366	Mustela	vison	Nvi	M	Canada	Canada		wild
MfN	62416	Neovison	vison	Nvi	F	Canada	Labrador		wild
MfN	62417	Neovison	vison	Nvi	M	North America			wild
MfN	62418	Neovison	vison	Nvi	M	Canada	Labrador		wild
MfN	62419	Neovison	vison	Nvi	F	Canada	Labrador		wild
MfN	62420	Neovison	vison	Nvi	F	Canada	Labrador		wild
MfN	62421	Neovison	vison	Nvi	F	Canada	Labrador		wild
MfN	64195	Neovison	vison	Nvi	F	Canada	Labrador		wild
MfN	64708	Mustela	vison	Nvi	M	North America			wild
MfN	64722	Neovison	vison	Nvi	M	USA		Kenai	wild
MfN	64724	Neovison	vison	Nvi	F	USA		Kenai	wild
MfN	64726	Neovison	vison	Nvi	F	USA		Kenai	wild
MfN	94319	Mustela	vison	Nvi	F	Canada	Labrador		wild
MfN	97894	Neovison	vison	Nvi	M	Germany		Berlin - Spandau	feral
MfN	98561	Neovison	vison	Nvi	F	farm		Polen / Farmnerz	feral
MfN	108673	Mustela	vison	Nvi	F	farm		Farmnerz	feral
MHNG	999.086	Neovison	vison	Nvi	M	Canada			wild
MHNG	1261.100	Neovison	vison	Nvi	M	farm			feral
MHNG	1634	Neovison	vison	Nvi	M	France	Haute-Savoie	La Muraz	feral
MNHN	1958-165	Mustela	vison	Nvi	M	USA	Michigan	Ann Arbor	wild
MNHN	1959-189	Mustela	vison	Nvi	F	farm		breeding	feral
MNHN	1962-305	Mustela	lutreola	Nvi	M
MNHN	1962-332	Mustela	lutreola	Nvi	F
MNHN	1962-333	Mustela	lutreola	Nvi	M
MNHN	1963-184	Mustela	lutreola	Nvi	F
MNHN	2000-374	Mustela	vison	Nvi	F	farm		breeding	feral
MNHN	2000-379	Mustela	vison	Nvi	F
MNHN	2005-235	Mustela	vison	Nvi	M
MNHN	2005-645	Mustela	vison	Nvi	M	Canada	British Columbia	Chezacut	wild
MNHN	2005-646	Mustela	vison	Nvi	F	Canada	British Columbia	Chezacut	wild
MNHN	2005-647	Mustela	vison	Nvi	F	USA	North Dakota		wild
NHMO	M7600	Mustela	lutreola	Nvi	F
NHMO	VM 298	Neovison	vison	Nvi	M	Norway	Hedmark	Langevåg	feral
NHMO	VM 333	Neovison	vison	Nvi	M	Norway	Hedmark	Ågårdselv	feral
NHMO	VM 370	Neovison	vison	Nvi	M	Norway	Hedmark	Isteren	feral
NHMO	VM 423	Neovison	vison	Nvi	F	Norway	Hedmark	Sagahaugselv	feral
NHMO	VM 424	Neovison	vison	Nvi	F	Norway	Hedmark	Tvedestrandsfjord	feral
NHMO	VM 425	Neovison	vison	Nvi	F	Norway	Hedmark	Hauken	feral
NHMO	VM 429	Neovison	vison	Nvi	F	Norway	Hedmark	Bekkvik	feral
NHMO	VM 458	Neovison	vison	Nvi	M	Norway	Hedmark	Thorsøy	feral
NMB	14330	Neovison	vison	Nvi	F	Canada	Quebec	Lac Malawin	wild
NMB	14331	Neovison	vison	Nvi	F	Canada	Quebec	Lac Malawin	wild
NMB	14332	Neovison	vison	Nvi	F	Canada	Quebec	Lac Malawin	wild
NMB	14333	Neovison	vison	Nvi	F	Canada	Quebec	Lac Malawin	wild
NMB	C3868	Neovison	vison	Nvi	M	North America			wild
NMB	C4055	Mustela	lutreola	Nvi	M
NMB	C4056	Mustela	lutreola	Nvi	M
NMB	C4057	Mustela	lutreola	Nvi	M
NMB	C4058	Mustela	lutreola	Nvi	M
NMB	C4059	Mustela	lutreola	Nvi	M
NMB	C4060	Mustela	lutreola	Nvi	M
NMB	C4061	Mustela	lutreola	Nvi	M
NMB	C4062	Mustela	lutreola	Nvi	F
NMB	C4063	Mustela	lutreola	Nvi	F
NMB	C4064	Mustela	lutreola	Nvi	M
NMB	C4065	Mustela	lutreola	Nvi	F
NMB	C4066	Mustela	lutreola	Nvi	F
NMB	C4067	Mustela	lutreola	Nvi	F
NMB	C4072	Mustela	lutreola	Nvi	M
NMB	C4075	Mustela	lutreola	Nvi	F
NMB	C4076	Mustela	lutreola	Nvi	M
NMB	C4079	Mustela	lutreola	Nvi	M
NMB	C4805	Mustela	lutreola	Nvi	F
NMB	CIII.490	Mustela	lutreola	Nvi	M
NMB	CIII.491	Mustela	lutreola	Nvi	F
NMB	CIII.492	Mustela	lutreola	Nvi	F
NMB	CIII.493	Mustela	lutreola	Nvi	F
NMB	CIII.495	Mustela	lutreola	Nvi	M
NMB	CIII.808	Mustela	lutreola	Nvi	F
NMB	CIII.953	Mustela	lutreola	Nvi	M
NMB	CIII.954	Mustela	lutreola	Nvi	F
NMB	CIII.955	Mustela	lutreola	Nvi	M
NMB	CIII.956	Mustela	lutreola	Nvi	F
NMS	1993.109.019	Mustela	vison	Nvi	M	Ireland		Cork	feral
NMS	1993.109.022	Mustela	vison	Nvi	M	Ireland		Cork	feral
NMS	1993.109.024	Mustela	vison	Nvi	F	Ireland		Cork	feral
NMS	E161	Mustela	vison	Nvi	F	Estonia		Vanajoe	feral
NMS	E176	Mustela	vison	Nvi	F	Estonia		Viljandi district	feral
NMS	E177	Mustela	vison	Nvi	F	Estonia		Viljandi district	feral
NMS	E178	Mustela	vison	Nvi	M	Estonia		Viljandi district	feral
NMS	E179	Mustela	vison	Nvi	M	Estonia		Viljandi district	feral
NMS	E180	Mustela	vison	Nvi	M	Estonia		Viljandi district	feral
NMS	E181	Mustela	vison	Nvi	M	Estonia		Viljandi district	feral
NMS	E185	Mustela	vison	Nvi	M	Estonia		Viljandi district	feral
NMS	E206	Mustela	vison	Nvi	F	Estonia		Matsalu	feral
NMS	M238/67	Mustela	vison	Nvi	M	United Kingdom		Devon	feral
NMS	M259/67	Mustela	vison	Nvi	F	United Kingdom		Devon	feral
NMS	M291/67	Mustela	vison	Nvi	F	United Kingdom		Devon	feral
NMS	M338/67	Mustela	vison	Nvi	F	United Kingdom		Devon	feral
NMS	M339/67	Mustela	vison	Nvi	M	United Kingdom		Devon	feral
NMS	M346/67	Mustela	vison	Nvi	F	United Kingdom		Devon	feral
NMS	M367/67	Mustela	vison	Nvi	F	United Kingdom		Devon	feral
NMS	M449/67	Mustela	vison	Nvi	M	United Kingdom		Devon	feral
NMS	M454/67	Mustela	vison	Nvi	M	United Kingdom		Devon	feral
NMS	PH132.06	Mustela	lutreola	Nvi	M
NMS	Z.2014.52.419	Mustela	lutreola	Nvi	F
SPM	L1	Mustela	vison	Nvi	M	Spain	Cataluña	Osona	feral
SPM	L2	Mustela	vison	Nvi	M
SPM	L3	Mustela	vison	Nvi	M	Spain		A-11 (Soria - Quintanilha)	feral
SPM	L4	Mustela	vison	Nvi	M
SPM	L5	Mustela	vison	Nvi	M
TAMZ	29271	Mustela	vison	Nvi	M	Estonia		Vasalemma	feral
TAMZ	42930	Mustela	vison	Nvi	F	Estonia		Tallinn Zoo	feral
UoY	C290	Neovison	vison	Nvi	F
